# Supplementary material for: Novel coronaviruses and mammarenaviruses of hedgehogs from Russia including the comparison of viral communities of hibernating and active specimens
Source: Front Vet Sci. 2024 Dec 16;11:1486635. doi: 10.3389/fvets.2024.1486635 (PMC11683907; doi:10.3389/fvets.2024.1486635)
Supplement: Supplementary file 1 [file Table_1.xlsx]

## Sheet: S1 Sample description
№	Region	Geografic coordinates	Material	Sample ID
European part of Russia, active animals, in wild
1	Moscow city (Yasenevo)	55.601828 37.545724	oral swab	23_1(MOW)-o
			anal swab	23_1(MOW)-a
2	Moscow Region (Odintsovo)	55,699973 36,74240	oral swab	22_15(MOS)-o
			anal swab	22_15(MOS)-a
3	Kaluga	53,553016 35,642316	oral swab	22_16(KLU)-o
			anal swab	22_16(KLU)-a
4	Krasnodar Krai	44,706471 37,469040	oral swab	22_11(KRA)-o
			anal swab	22_11(KRA)-a
5	Krasnodar Krai	44,707960 37,458633	oral swab	22_12(KRA)-o
			anal swab	22_12(KRA)-a
6	Krasnodar Krai	44,711700 37,455731	oral swab	22_13(KRA)-o
7			anal swab	22_13(KRA)-a
7	Krasnodar Krai	44,707331 37,457066	oral swab	22_14(KRA)-o
			anal swab	22_14(KRA)-a
Siberia, active animals, in wild
8	Nobosibirsk city (Akademgorodok)	54.847089 83.087833	oral swab	23_1(NVS)-o
9	Nobosibirsk city (Akademgorodok)	54.837864 83.086642	oral swab	23_2(NVS)-o
			anal swab	23_2(NVS)-a
10	Nobosibirsk city (Akademgorodok)	54.835833 83.086034	oral swab	23_3(NVS)-o
			anal swab	23_3(NVS)-a
11	Nobosibirsk city (Akademgorodok)	54.833044 83.089718	oral swab	23_4(NVS)-o
			anal swab	23_4(NVS)-a
12	Nobosibirsk city (Akademgorodok)	54.833718 83.093878	oral swab	23_5(NVS)-o
13			anal swab	23_5(NVS)-a
13	Nobosibirsk city (Akademgorodok)	54.833183 83.092496	oral swab	23_6(NVS)-o
			anal swab	23_6(NVS)-a
14	Nobosibirsk city (Akademgorodok)	54.832698 83.091402	oral swab	23_7(NVS)-o
			anal swab	23_7(NVS)-a
Hibernating animals, in captivity
15	Moscow Region (Podolsk)	55.444788, 37.532143	oral swab	22_1(MOS)
16	Moscow Region (Malahovka)	55.627911, 37.973400	oral swab	22_3(MOS)
17	Moscow Region (Staraya Kupavna)	55.799001, 38.169470	oral swab	22_4(MOS)
18	Moscow Region (Staraya Kupavna)	55.799001, 38.169470	oral swab	22_5(MOS)
19	Moscow Region (Annino)	54.380996, 38.668485	oral swab	22_7(MOS)
20	Saratov	51.548411, 45.991347	oral swab	22_2(SAR)
21	Belgorod	50.622022, 36.639632	oral swab	22_6(BEL)

## Sheet: S2 Coronaviruses genomes ID
GenBank ID	Virus name in Genbank	Taxonomy ID
OR676674.1	Yak coronavirus isolate Yak/SWUN/FA/2023	694002
AC_000192.1	Murine hepatitis virus strain JHM	694002
KF636752.1	Bat Hp-betacoronavirus/Zhejiang2013	694002
NC_025217.1	Bat Hp-betacoronavirus/Zhejiang2013	694002
FJ647226.1	Murine coronavirus MHV-JHM	694002
FJ647221.1	Murine coronavirus repA59/RJHM	694002
FJ647224.1	Murine coronavirus MHV-3	694002
FJ647220.1	Murine coronavirus RA59/SJHM	694002
AB551247.1	Murine hepatitis virus RNA, strain: MHV-MI	694002
FJ647219.1	Murine coronavirus RJHM/A	694002
KP887098.1	UNVERIFIED: Murine coronavirus strain AM2	694002
FJ647223.1	Murine coronavirus MHV-1	694002
MW773844.1	Betacoronavirus 1 strain GCCDC4	694002
AF029248.1	Mouse hepatitis virus strain MHV-A59 C12 mutant	694002
NC_001846.1	Murine hepatitis virus strain MHV-A59 C12 mutant	694002
MH687969.1	Betacoronavirus sp	694002
AY700211.1	Murine hepatitis virus strain A59	694002
NC_048217.1	Murine hepatitis virus strain A59	694002
MH687977.1	Betacoronavirus sp	694002
MH687973.1	Betacoronavirus sp	694002
KF268336.1	Murine coronavirus strain MHV/BHKR_lab/USA/infA59_H126A/2012	694002
KF268337.1	Murine coronavirus strain MHV/BHKR_lab/USA/icA59_17Cl1/2012	694002
KF268338.1	Murine coronavirus strain MHV/BHKR_lab/USA/icA59_L94P/2012	694002
FJ647225.1	Murine coronavirus inf-MHV-A59	694002
MH687978.1	Betacoronavirus sp	694002
JF792616.1	Rat coronavirus isolate 681	694002
FJ647218.1	Murine coronavirus RA59/R13	694002
FJ647222.1	Murine coronavirus SA59/RJHM	694002
KF268339.1	Murine coronavirus strain MHV/BHKR_lab/USA/icA59_ns2M/2012	694002
FJ884687.1	Murine hepatitis virus strain A59 B12 variant	694002
AF201929.1	Murine hepatitis virus strain 2	694002
FJ884686.1	Murine hepatitis virus strain A59 B11 variant	694002
JF792617.1	Rat coronavirus isolate 8190	694002
MH687972.1	Betacoronavirus sp	694002
MT430884.1	Apodemus peninsulae coronavirus	694002
MW802581.1	Betacoronavirus 1 isolate GCCDC3	694002
OK017908.1	Betacoronavirus sp	694002
OK491634.1	Murine hepatitis virus strain COR-118	694002
FJ647227.1	Murine coronavirus repJHM/RA59	694002
FJ938068.1	Rat coronavirus Parker	694002
NC_012936.1	Rat coronavirus Parker	694002
KM349742.1	Betacoronavirus HKU24 strain HKU24-R05005I	694002
KM349743.1	Betacoronavirus HKU24 strain HKU24-R05009I	694002
KM349744.1	Betacoronavirus HKU24 strain HKU24-R05010I	694002
NC_026011.1	Betacoronavirus HKU24 strain HKU24-R05005I	694002
AF208067.1	Murine hepatitis virus strain ML-10	694002
MH687974.1	Betacoronavirus sp	694002
MW620427.1	Murine coronavirus MHV-3 isolate UNICAMP	694002
ON792945.1	Bovine coronavirus strain ABGEB0-62	694002
OR613113.1	MAG: Betacoronavirus 1 isolate Yale-225	694002
MH687971.1	Betacoronavirus sp	694002
JQ173883.1	Murine hepatitis virus strain S/3239-17	694002
GU593319.1	Murine hepatitis virus strain S+B110B3B54:B1604	694002
ON792941.1	Bovine coronavirus strain ABGEB0-52	694002
OR077312.1	Bovine coronavirus isolate HBLF2302	694002
OR077314.1	Bovine coronavirus isolate HBSJZ2112	694002
OR077316.1	Bovine coronavirus isolate JSYZ2209	694002
OR077317.1	Bovine coronavirus isolate ZJNB2106	694002
ON792952.1	Bovine coronavirus strain ABGEB0-81	694002
ON792960.1	Bovine coronavirus strain ABGEBB-110	694002
ON792961.1	Bovine coronavirus strain ABGEBB-115	694002
JN874560.1	Rabbit coronavirus HKU14 strain HKU14-3	694002
AF208066.1	Murine hepatitis virus strain Penn 97-1	694002
ON792948.1	Bovine coronavirus strain ABGEB0-72	694002
OR603986.1	Yak coronavirus isolate Yak/SWUN/NF2/2022	694002
ON554069.1	Human coronavirus OC43 isolate HCoV-OC43/BIME344-91/2018	694002
OR676675.1	Yak coronavirus isolate Yak/SWUN/28-3/2023	694002
ON792955.1	Bovine coronavirus strain ABGEB0-116	694002
AF220295.1	Bovine coronavirus strain Quebec	694002
JN874559.1	Rabbit coronavirus HKU14 strain HKU14-1	694002
NC_017083.1	Rabbit coronavirus HKU14	694002
OR077308.1	Bovine coronavirus isolate RG23F3	694002
JN874561.1	Rabbit coronavirus HKU14 strain HKU14-8	694002
MH687976.1	Betacoronavirus sp	694002
OR077315.1	Bovine coronavirus isolate HBSJZ2202	694002
MH687968.1	Betacoronavirus sp	694002
OR077313.1	Bovine coronavirus isolate GZBJ2207	694002
ON792946.1	Bovine coronavirus strain ABGEB0-66	694002
ON792949.1	Bovine coronavirus strain ABGEB0-74	694002
DQ915164.2	Bovine coronavirus isolate Alpaca	694002
MN514966.1	Dromedary camel coronavirus HKU23 isolate DcCoV-HKU23/camel/Nigeria/NV1097/2015	694002
OR750853.1	UNVERIFIED: Bovine coronavirus isolate BCoV-XJ-SHZ-37	694002
MN514963.1	Dromedary camel coronavirus HKU23 isolate DcCoV-HKU23/camel/Morocco/CAC2586/2016	694002
ON792947.1	Bovine coronavirus strain ABGEB0-70	694002
ON792953.1	Bovine coronavirus strain ABGEB0-88	694002
ON792951.1	Bovine coronavirus strain ABGEB0-79	694002
KF906249.1	Dromedary camel coronavirus HKU23 strain HKU23-265F	694002
KF906250.1	Dromedary camel coronavirus HKU23 strain HKU23-362F	694002
KF906251.1	Dromedary camel coronavirus HKU23 strain HKU23-368F	694002
ON792954.1	Bovine coronavirus strain ABGEB0-110	694002
JX169867.1	Murine coronavirus strain JHM	694002
ON792956.1	Bovine coronavirus strain ABGEB0-122	694002
ON544072.1	Bovine coronavirus isolate DTA28-kidney/2021	694002
ON544073.1	Bovine coronavirus isolate DTA28-rectum/2021	694002
OP866728.1	Bovine coronavirus isolate BCoV_China/BCoV cattle_B298/2021	694002
ON142319.1	Bovine coronavirus isolate BCoV6/2021/CHN	694002
ON792942.1	Bovine coronavirus strain ABGEB0-54	694002
KT368891.1	Camel coronavirus HKU23 isolate camel/Riyadh/Ry123/2015	694002
KU558922.1	Betacoronavirus 1 isolate Buffalo coronavirus B1-24F	694002
AB354579.1	Bovine coronavirus genomic RNA, strain: Kakegawa	694002
MH687970.1	Betacoronavirus sp	694002
OP004056.2	Bovine coronavirus isolate CH-4-22-01	694002
ON792959.1	Bovine coronavirus strain ABGEBB-108	694002
MG518518.1	Water deer coronavirus isolate W17-18	694002
ON792964.1	Bovine coronavirus strain ABGEDB-260	694002
OP866727.1	Bovine coronavirus isolate BCoV_China/BCoV cattle_F226/2021	694002
OP866729.1	Bovine coronavirus isolate BCoV_China/BCoV cattle_B277a/2021	694002
U00735.2	Bovine coronavirus strain Mebus	694002
MH043953.1	Bovine coronavirus isolate 4-17-25	694002
MH043955.1	Bovine coronavirus isolate 7-16-23	694002
MH810163.1	Yak coronavirus strain YAK/HY24/CH/2017	694002
ON792943.1	Bovine coronavirus strain ABGEB0-56	694002
OP296992.1	Bovine coronavirus isolate p95	694002
OQ507475.1	UNVERIFIED: Bovine coronavirus isolate Nes_2012-01-03	694002
FJ415324.1	Human enteric coronavirus 4408	694002
AF391541.1	Bovine coronavirus isolate BCoV-ENT	694002
NC_003045.1	Bovine coronavirus isolate BCoV-ENT	694002
AF391542.1	Bovine coronavirus isolate BCoV-LUN	694002
JX860640.1	Canine respiratory coronavirus strain K37	694002
MG757139.1	Bovine coronavirus isolate ICSA16-EN	694002
MN982199.1	Bovine coronavirus isolate BCOV-China/SWUN/A10/2018	694002
MG757138.1	Bovine coronavirus isolate ICSA21-LBA	694002
FJ938063.1	Bovine coronavirus E-DB2-TC	694002
MG757140.1	Bovine coronavirus isolate ICSA16-LBA	694002
OP866726.1	Bovine coronavirus isolate BCoV_China/BCoV cattle_B277b/2021	694002
PP101629.1	Bovine coronavirus isolate BCOV/GD-GZ-01/2024	694002
MN514962.1	Dromedary camel coronavirus HKU23 isolate DcCoV-HKU23/camel/Ethiopia/CAC1019/2015	694002
OQ718861.1	UNVERIFIED: Bovine coronavirus isolate BCoV/SWUN/XHD5/2022	694002
OR603987.1	Yak coronavirus isolate Yak/SWUN/NF5/2022	694002
FJ425187.1	White-tailed deer coronavirus US/OH-WD470/1994	694002
MG757141.1	Bovine coronavirus isolate ICSA-pool-EN	694002
MH043952.1	Bovine coronavirus isolate 4-17-03	694002
MN982198.1	Bovine coronavirus isolate BCOV-China/SWUN/A1/2018	694002
EF424615.1	Bovine coronavirus E-AH65	694002
ON792950.1	Bovine coronavirus strain ABGEB0-78	694002
EF424617.1	Bovine coronavirus R-AH65	694002
MH043954.1	Bovine coronavirus isolate 4-17-08	694002
MZ100070.1	Tapir coronavirus 1044512-1	694002
ON146444.1	Bovine coronavirus strain MARC/BRCV_2014	694002
LC642814.1	Bovine coronavirus BoCoV GF2020 RNA	694002
OR612023.1	Bovine coronavirus isolate BCoV/SWUN/HXD2/2022	694002
OR612024.1	Bovine coronavirus isolate BCoV/SWUN/HXD3/2022	694002
OR612025.1	Bovine coronavirus isolate BCoV/SWUN/HXD4/2022	694002
OR612026.1	Bovine coronavirus isolate BCoV/SWUN/HXD6/2022	694002
OR612027.1	Bovine coronavirus isolate BCoV/SWUN/HXD7/2022	694002
OR621177.1	Bovine coronavirus isolate BCoV/SWUN/XHD3/2022	694002
OR621178.1	Bovine coronavirus isolate BCoV/SWUN/XHD4/2022	694002
OR621176.1	Bovine coronavirus isolate BCoV/SWUN/XHD1/2022	694002
ON142316.1	Bovine coronavirus isolate BCoV3/2021/CHN	694002
ON142318.1	UNVERIFIED: Bovine coronavirus isolate BCoV5/2021/CHN	694002
MW711287.1	Bovine coronavirus isolate SWUN/NMG-D10/2020	694002
ON142315.1	Bovine coronavirus isolate BCoV1/2021/CHN	694002
ON142320.1	Bovine coronavirus isolate BCoV7/2021/CHN	694002
DQ811784.2	Bovine coronavirus DB2	694002
OR753439.1	Bovine coronavirus isolate BCo/YNLP/2023	694002
ON792962.1	Bovine coronavirus strain ABGEBB-129	694002
OR077306.1	Bovine coronavirus isolate HMsz2207	694002
OR077307.1	Bovine coronavirus isolate ZJ2303G	694002
OR077310.1	Bovine coronavirus isolate YC2304G	694002
OR088593.1	Bovine coronavirus isolate BCoV/YN1LC/2023	694002
OR077309.1	Bovine coronavirus isolate AHFY2302G	694002
OR603989.1	Bovine coronavirus isolate BCoV/SWUN/HXD5/2022	694002
EF424623.1	Giraffe coronavirus US/OH3/2003	694002
OQ348268.1	MAG: Betacoronavirus 1 isolate ASRA3	694002
FJ425189.1	Sambar deer coronavirus US/OH-WD388/1994	694002
OR621175.1	Bovine coronavirus isolate BCoV/SWUN/HXD8/2022	694002
EF424618.1	Bovine coronavirus R-AH65-TC	694002
EF424619.1	Bovine coronavirus E-AH187	694002
EF424621.1	Sable antelope coronavirus US/OH1/2003	694002
FJ425184.1	Waterbuck coronavirus US/OH-WD358-TC/1994	694002
FJ425188.1	Sambar deer coronavirus US/OH-WD388-TC/1994	694002
FJ938064.1	Bovine coronavirus E-AH187-TC	694002
ON142317.1	Bovine coronavirus isolate BCoV4/2021/CHN	694002
ON093194.1	Bovine coronavirus strain BCoV2/2021/CHN	694002
EF446615.1	Equine coronavirus strain NC99	694002
OM397541.1	Betacoronavirus1 isolate ISR1127	694002
OR454204.1	Bovine coronavirus isolate BCoV/YNZT/2023	694002
OP924545.1	Bovine coronavirus isolate BCoV/NMG1/2022	694002
FJ425190.1	Sambar deer coronavirus US/OH-WD388-TC/1994 calf-passaged	694002
KU558923.1	Betacoronavirus 1 isolate Buffalo coronavirus B1-28F	694002
OP020176.1	MAG: Betacoronavirus isolate BCoV_NSW_L3	694002
OR612022.1	Bovine coronavirus isolate BCoV/SWUN/HXD1/2022	694002
OR612020.1	Bovine coronavirus isolate BCoV/SWUN/XHD6/2022	694002
EF424622.1	Giraffe coronavirus US/OH3-TC/2006	694002
EF424624.1	Calf-giraffe coronavirus US/OH3/2006	694002
OR612021.1	Bovine coronavirus isolate BCoV/SWUN/XHD5/2022	694002
KU886219.1	Bovine coronavirus strain BCV-AKS-01	694002
PP352170.1	Bovine coronavirus isolate NMG11	694002
EF424616.1	Bovine coronavirus E-AH65-TC	694002
FJ938065.1	Bovine respiratory coronavirus AH187	694002
ON792944.1	Bovine coronavirus strain ABGEB0-59	694002
EF424620.1	Bovine coronavirus R-AH187	694002
OM937885.1	Equine coronavirus strain ECoV 2020/7881	694002
FJ425186.1	Waterbuck coronavirus US/OH-WD358/1994	694002
ON554083.1	Human coronavirus OC43 isolate HCoV-OC43/BIME401-13/2019	694002
OR621174.1	Bovine coronavirus isolate BCoV/SWUN/XHD7/2022	694002
ON792963.1	Bovine coronavirus strain ABGEDB-205	694002
LC494131.1	Bovine coronavirus IWT-3 RNA	694002
OP020177.1	MAG: Betacoronavirus isolate BCoV_NSW_L4	694002
LC494128.1	Bovine coronavirus IWT-10 RNA	694002
LC494130.1	Bovine coronavirus IWT-2 RNA	694002
LC494132.1	Bovine coronavirus IWT-4 RNA	694002
LC494133.1	Bovine coronavirus IWT-5 RNA	694002
LC494138.1	Bovine coronavirus IWT-12 RNA	694002
LC494142.1	Bovine coronavirus IWT-18 RNA	694002
LC494143.1	Bovine coronavirus IWT-19 RNA	694002
LC494144.1	Bovine coronavirus IWT-20 RNA	694002
LC494145.1	Bovine coronavirus IWT-2 1 RNA	694002
LC494146.1	Bovine coronavirus IWT-16 RNA	694002
LC494150.1	Bovine coronavirus IWT-24 RNA	694002
LC494160.1	Bovine coronavirus TCG-4 RNA	694002
FJ938066.1	Bovine respiratory coronavirus bovine/US/OH-440-TC/1996	694002
FJ938067.1	Human enteric coronavirus strain 4408	694002
LC494157.1	Bovine coronavirus SHG-4 RNA	694002
LC494172.1	Bovine coronavirus TCG-6 RNA	694002
LC494126.1	Bovine coronavirus GIF 1 RNA	694002
LC494127.1	Bovine coronavirus IWT-9 RNA	694002
LC494134.1	Bovine coronavirus IWT-6 RNA	694002
LC494137.1	Bovine coronavirus IWT-11RNA	694002
LC494151.1	Bovine coronavirus IWT-25 RNA	694002
LC494164.1	Bovine coronavirus TCG-1 RNA	694002
LC494173.1	Bovine coronavirus TCG-7 RNA	694002
LC494174.1	Bovine coronavirus TCG-8 RNA	694002
LC494141.1	Bovine coronavirus IWT-15 RNA	694002
LC494152.1	Bovine coronavirus IWT-26 RNA	694002
LC494158.1	Bovine coronavirus SHG-5 RNA	694002
LC494168.1	Bovine coronavirus TCG-13 RNA	694002
LC494178.1	Bovine coronavirus TCG-19 RNA	694002
LC494159.1	Bovine coronavirus SHG-6 RNA	694002
LC494148.1	Bovine coronavirus IWT-22 RNA	694002
LC494135.1	Bovine coronavirus IWT-7 RNA	694002
LC494169.1	Bovine coronavirus TCG-14 RNA	694002
LC494176.1	Bovine coronavirus TCG-17 RNA	694002
LC494147.1	Bovine coronavirus IWT-17 RNA	694002
LC494149.1	Bovine coronavirus IWT-23 RNA	694002
LC494153.1	Bovine coronavirus IWT-27 RNA	694002
OR077311.1	Bovine coronavirus isolate XJCJ2301G	694002
LC494185.1	Bovine coronavirus TCG-26 RNA	694002
LC494186.1	Bovine coronavirus TCG-27 RNA	694002
LC494188.1	Bovine coronavirus TCG-29 RNA	694002
LC494191.1	Bovine coronavirus TCG-32 RNA	694002
LC494192.1	Bovine coronavirus TCG-33 RNA	694002
LC494139.1	Bovine coronavirus IWT-13 RNA	694002
LC494156.1	Bovine coronavirus SHG-3 RNA	694002
LC494167.1	Bovine coronavirus TCG-12 RNA	694002
OL770366.1	Equine coronavirus strain ECoV 2021/464693	694002
LC494136.1	Bovine coronavirus IWT-8 RNA	694002
LC494175.1	Bovine coronavirus TCG-18 RNA	694002
FJ425185.1	Waterbuck coronavirus US/OH-WD358-GnC/1994	694002
LC494182.1	Bovine coronavirus TCG-23 RNA	694002
LC494184.1	Bovine coronavirus TCG-25 RNA	694002
LC494187.1	Bovine coronavirus TCG-28 RNA	694002
LC494161.1	Bovine coronavirus TCG-5 RNA	694002
MG757142.1	Bovine coronavirus isolate ICSA-pool-LBA	694002
LC494180.1	Bovine coronavirus TCG-21RNA	694002
LC494140.1	Bovine coronavirus IWT-14 RNA	694002
LC494155.1	Bovine coronavirus SHG-2 RNA	694002
LC494170.1	Bovine coronavirus TCG-15 RNA	694002
LC494189.1	Bovine coronavirus TCG-30 RNA	694002
LC494179.1	Bovine coronavirus TCG-20 RNA	694002
LC494183.1	Bovine coronavirus TCG-24 RNA	694002
LC494154.1	Bovine coronavirus SHG-RNA	694002
LC494162.1	Bovine coronavirus TCG-3 RNA	694002
LC494171.1	Bovine coronavirus TCG-16 RNA	694002
LC494177.1	Bovine coronavirus TCG-9 RNA	694002
LC494129.1	Bovine coronavirus IWT-1 RNA	694002
LC494166.1	Bovine coronavirus TCG-11 RNA	694002
LC494165.1	Bovine coronavirus TCG-10 RNA	694002
ON792958.1	Bovine coronavirus strain ABGEBB-78	694002
LC494181.1	Bovine coronavirus TCG-22 RNA	694002
LC494163.1	Bovine coronavirus TCG-2 RNA	694002
LC061273.1	Equine coronavirus RNA, strain: Obihiro12-1	694002
LC061274.1	Equine coronavirus RNA, strain: Obihiro12-2	694002
OR612019.1	Bovine coronavirus isolate BCoV/SWUN/HXD10/2022	694002
ON453890.1	Equine coronavirus isolate CH-ZH39	694002
OR468097.1	Equine coronavirus isolate NY2019-CUh1	694002
OR468099.1	Equine coronavirus isolate FL2018-CUh3	694002
OR468100.1	Equine coronavirus isolate FL2020-CUh4	694002
JN874562.1	Rabbit coronavirus HKU14 strain HKU14-10	694002
LC494190.1	Bovine coronavirus TCG-31 RNA	694002
OQ541850.1	UNVERIFIED: Equine coronavirus isolate JL	694002
MW246798.1	Betacoronavirus Erinaceus isolate ErinaceusCoV/Italy/50265-17/2018	694002
OR468098.1	Equine coronavirus isolate CA2018-CUh2	694002
ON453891.1	Equine coronavirus isolate CH-CVP3	694002
ON792957.1	Bovine coronavirus strain ABGEB0-128	694002
OP020174.1	MAG: Betacoronavirus 1 isolate BCoV_NSW_L9	694002
KX432213.1	Canine respiratory coronavirus strain BJ232	694002
KX982264.1	Bovine coronavirus isolate BCoV_2014_13	694002
MW246796.1	Betacoronavirus Erinaceus isolate ErinaceusCoV/Italy/50265-19/2018	694002
ON554095.1	Human coronavirus OC43 isolate HCoV-OC43/BIME418-86/2019	694002
MW246799.1	Betacoronavirus Erinaceus isolate ErinaceusCoV/Italy/50265-11/2019	694002
MN306053.1	Human coronavirus OC43 strain HCoV_OC43/Seattle/USA/SC9430/2018	694002
MW246797.1	Betacoronavirus Erinaceus isolate ErinaceusCoV/Italy/50265-1/2018	694002
MN514965.1	Dromedary camel coronavirus HKU23 isolate DcCoV-HKU23/camel/Nigeria/NV1092/2015	694002
MN514967.1	Dromedary camel coronavirus HKU23 isolate DcCoV-HKU23/camel/Nigeria/NV1385/2016	694002
MW246801.1	Betacoronavirus Erinaceus isolate ErinaceusCoV/Italy/50265-13/2019	694002
ON554076.1	Human coronavirus OC43 isolate HCoV-OC43/BIME375-74/2019	694002
LC061272.1	Equine coronavirus RNA, strain: Tokachi09	694002
MN514964.1	Dromedary camel coronavirus HKU23 isolate DcCoV-HKU23/camel/Nigeria/NV1010/2015	694002
MN026164.1	Human coronavirus OC43 isolate OC43_KLF_01_2018	694002
OQ621709.1	Canine respiratory coronavirus isolate PP010_THA_2013	694002
OQ621707.1	Canine respiratory coronavirus isolate PP007_THA_2013	694002
OQ621710.1	Canine respiratory coronavirus isolate PP049_THA_2014	694002
OQ621711.1	Canine respiratory coronavirus isolate PP106_THA_2014	694002
OQ621712.1	Canine respiratory coronavirus isolate PP014_THA_2013	694002
OQ621713.1	Canine respiratory coronavirus isolate PP146_THA_2015	694002
OQ621714.1	Canine respiratory coronavirus isolate PP158_THA_2015	694002
ON554028.1	Human coronavirus OC43 isolate HCoV-OC43/BIME022-58/2016	694002
LC592689.1	Equine coronavirus Tokyo2020 RNA, nearly complete genome	694002
OQ621726.1	Canine respiratory coronavirus isolate D200NS_THA_2022	694002
OQ621724.1	Canine respiratory coronavirus isolate D187NS_THA_2022	694002
OP020175.1	MAG: Betacoronavirus 1 isolate BCoV_NSW_L1	694002
OQ621723.1	Canine respiratory coronavirus isolate D206NS_THA_2022	694002
OQ621725.1	Canine respiratory coronavirus isolate D197NS_THA_2022	694002
LC315647.2	Human coronavirus OC43 Tokyo/SGH-61/2014 RNA	694002
KP198610.1	Human coronavirus OC43 strain 2058A/10	694002
KP198611.1	Human coronavirus OC43 strain 1783A/10	694002
OK073090.1	Human coronavirus OC43 strain P43	694002
LC756669.1	Human coronavirus OC43 HCoVOC43_Fukushima_OR421_202RNA, nearly complete genome	694002
OK073089.1	Human coronavirus OC43 strain H49	694002
KU131570.1	Human coronavirus OC43 strain HCoV-OC43/UK/London/2011	694002
ON376724.1	Human coronavirus OC43 strain WT-P0	694002
ON376725.1	Human coronavirus OC43 strain MA-P9	694002
ON554072.1	Human coronavirus OC43 isolate HCoV-OC43/BIME369-12/2019	694002
AY585229.1	Human coronavirus OC43 serotype OC43-Paris	694002
PP101630.1	Bovine coronavirus isolate BCOV/GD-GZ-02/2024	694002
LC654451.1	Human coronavirus OC43 Fukushima_H509_2019 RNA	694002
LC654452.1	Human coronavirus OC43 Fukushima_H478_2018 RNA	694002
OK073087.1	Human coronavirus OC43 strain H10	694002
MW938760.1	Human coronavirus OC43 isolate HK19-01	694002
OK073088.1	Human coronavirus OC43 strain H31	694002
AY585228.1	Human coronavirus OC43 strain ATCC VR-759	694002
NC_006213.1	Human coronavirus OC43 strain ATCC VR-759	694002
LC654454.1	Human coronavirus OC43 Fukushima_H148_2018 RNA	694002
ON554030.1	Human coronavirus OC43 isolate HCoV-OC43/BIME041-68/2016	694002
ON554071.1	Human coronavirus OC43 isolate HCoV-OC43/BIME366-82/2019	694002
AY391777.1	Human coronavirus OC43	694002
KF923896.1	Human coronavirus OC43 isolate 3074A/2012	694002
KF923906.1	Human coronavirus OC43 isolate 3194A/2012	694002
MF314143.1	Human coronavirus OC43 isolate HCoV-OC43/USA/ACRI_0052/2016	694002
LC315649.2	Human coronavirus OC43 Tokyo/SGH-65/2016 RNA	694002
LC654456.1	Human coronavirus OC43 Tokyo_SGH-71_2016 RNA	694002
LC315646.2	Human coronavirus OC43 Tokyo/SGH-36/2014 RNA	694002
ON554046.1	Human coronavirus OC43 isolate HCoV-OC43/BIME139-41/2017	694002
ON554026.1	Human coronavirus OC43 isolate HCoV-OC43/BIME020-63/2016	694002
LC756670.1	Human coronavirus OC43 HCoVOC43_Fukushima_OR427_202RNA, nearly complete genome	694002
KF923895.1	Human coronavirus OC43 isolate 10285/2010	694002
OK662397.1	Human coronavirus OC43 strain TKU-2021A	694002
JX169866.1	Murine coronavirus strain JHM-WU-Dns2	694002
ON554038.1	Human coronavirus OC43 isolate HCoV-OC43/BIME073-64/2016	694002
MW411432.1	UNVERIFIED: Human coronavirus OC43 isolate Shenzhen/Nanshan/20200604/LKH	694002
ON554036.1	Human coronavirus OC43 isolate HCoV-OC43/BIME068-46/2016	694002
KY369907.1	Human coronavirus OC43 strain HCoV_OC43/Seattle/USA/SC9741/2016	694002
PP187316.1	Human coronavirus OC43 isolate OC43/USA/5MT6FT/2021	694002
LC654450.1	Human coronavirus OC43 Fukushima_O120_2017 RNA	694002
AY903459.1	Human coronavirus OC43 strain 87309 Belgium 2003	694002
AY903460.1	Human coronavirus OC43 strain 19572 Belgium 2004	694002
MN306042.1	Human coronavirus OC43 strain HCoV_OC43/Seattle/USA/SC0839/2019	694002
ON554070.1	Human coronavirus OC43 isolate HCoV-OC43/BIME359-17/2019	694002
JN129835.1	Human coronavirus OC43 strain HK04-02	694002
KF923899.1	Human coronavirus OC43 isolate 3582/2006	694002
KF923900.1	Human coronavirus OC43 isolate 3647/2006	694002
KF923905.1	Human coronavirus OC43 isolate 229/2005	694002
MG977451.1	Human coronavirus OC43 isolate TNP 12636	694002
MH121121.1	Human coronavirus OC43 isolate HCoV-OC43/USA/ACRI_0213/2016	694002
MW411433.1	UNVERIFIED: Human coronavirus OC43 isolate Shenzhen/Nanshan/20200604/HJD	694002
OM386794.1	Human coronavirus OC43 isolate HCoV_OC43/Ontario/Canada/S1-9324/2021	694002
MF374983.2	Human coronavirus OC43 isolate HCoV-OC43/USA/TCNP_0070/2016	694002
MG977449.1	Human coronavirus OC43 isolate TNP F1834_2	694002
OQ621719.1	Canine respiratory coronavirus isolate D177NS_THA_2022	694002
KF923886.1	Human coronavirus OC43 isolate 1908A/2010	694002
KF923887.1	Human coronavirus OC43 isolate 1997A/2010	694002
KF923888.1	Human coronavirus OC43 isolate 2145A/2010	694002
KF923889.1	Human coronavirus OC43 isolate 1926/2006	694002
ON554093.1	Human coronavirus OC43 isolate HCoV-OC43/BIME416-89/2019	694002
MN306041.1	Human coronavirus OC43 strain HCoV_OC43/Seattle/USA/SC0810/2019	694002
ON554092.1	Human coronavirus OC43 isolate HCoV-OC43/BIME415-71/2019	694002
KF923898.1	Human coronavirus OC43 isolate 3184A/2012	694002
KX538965.1	Human coronavirus OC43 isolate MY-U208/12	694002
KX538967.1	Human coronavirus OC43 isolate MY-U413/12	694002
KX538968.1	Human coronavirus OC43 isolate MY-U464/12	694002
KX538969.1	Human coronavirus OC43 isolate MY-U523/12	694002
KX538971.1	Human coronavirus OC43 isolate MY-U732/12	694002
KX538973.1	Human coronavirus OC43 isolate MY-U868/12	694002
KX538974.1	Human coronavirus OC43 isolate MY-U945/12	694002
KX538975.1	Human coronavirus OC43 isolate MY-U1024/12	694002
KX538977.1	Human coronavirus OC43 isolate MY-U1140/12	694002
MN306043.1	Human coronavirus OC43 strain HCoV_OC43/Seattle/USA/SC0841/2019	694002
OQ621715.1	Canine respiratory coronavirus isolate D057NS_THA_2021	694002
OQ621716.1	Canine respiratory coronavirus isolate D144NS_THA_2021	694002
OQ621717.1	Canine respiratory coronavirus isolate D140NS_THA_2021	694002
OQ621718.1	Canine respiratory coronavirus isolate D175NS_THA_2022	694002
OQ621720.1	Canine respiratory coronavirus isolate D161NS_THA_2021	694002
OQ621727.1	Canine respiratory coronavirus isolate D153NS_THA_2021	694002
KJ958218.1	Human coronavirus OC43 strain LY341	694002
KJ958219.1	Human coronavirus OC43 strain LY342	694002
LC315648.2	Human coronavirus OC43 Tokyo/SGH-06/2015 RNA	694002
MW559057.1	Human coronavirus OC43 isolate Guangzhou 201301	694002
LC720427.1	Human coronavirus OC43 HCoVOC43_Fukushima_OR7_2020 RNA, nearly complete genome	694002
ON554096.1	Human coronavirus OC43 isolate HCoV-OC43/BIME422-80/2019	694002
KF923890.1	Human coronavirus OC43 isolate 39A/2007	694002
KF923891.1	Human coronavirus OC43 isolate 5240/2007	694002
KF923892.1	Human coronavirus OC43 isolate 5345/2007	694002
KF923893.1	Human coronavirus OC43 isolate 2151A/2010	694002
KF923894.1	Human coronavirus OC43 isolate 5352/2007	694002
KF923901.1	Human coronavirus OC43 isolate 5472/2007	694002
KF923902.1	Human coronavirus OC43 isolate 12689/2012	694002
KF923903.1	Human coronavirus OC43 isolate 12691/2012	694002
KF923904.1	Human coronavirus OC43 isolate 12694/2012	694002
KF923907.1	Human coronavirus OC43 isolate 5370/2007	694002
KF923908.1	Human coronavirus OC43 isolate 5414/2007	694002
KF923909.1	Human coronavirus OC43 isolate 5442/2007	694002
KF923910.1	Human coronavirus OC43 isolate 5445/2007	694002
KF923911.1	Human coronavirus OC43 isolate 5479/2007	694002
KF923912.1	Human coronavirus OC43 isolate 5484/2007	694002
KF923913.1	Human coronavirus OC43 isolate 5485/2007	694002
KF923914.1	Human coronavirus OC43 isolate 5508/2007	694002
KF923915.1	Human coronavirus OC43 isolate 5517/2007	694002
KF923916.1	Human coronavirus OC43 isolate 5519/2007	694002
KF923917.1	Human coronavirus OC43 isolate 5566/2007	694002
KF923918.1	Human coronavirus OC43 isolate 10108/2010	694002
KF923919.1	Human coronavirus OC43 isolate 5595/2007	694002
KF923920.1	Human coronavirus OC43 isolate 5617/2007	694002
KF923921.1	Human coronavirus OC43 isolate 69A/2007	694002
KF923922.1	Human coronavirus OC43 isolate 8164/2009	694002
KF923923.1	Human coronavirus OC43 isolate 892A/2008	694002
KF923924.1	Human coronavirus OC43 isolate 10290/2010	694002
KF923925.1	Human coronavirus OC43 isolate 10574/2010	694002
KX344031.1	Human coronavirus OC43 isolate LRTI_238	694002
KX538964.1	Human coronavirus OC43 isolate MY-U002/12	694002
KX538966.1	Human coronavirus OC43 isolate MY-U236/12	694002
KX538970.1	Human coronavirus OC43 isolate MY-U710/12	694002
KX538972.1	Human coronavirus OC43 isolate MY-U774/12	694002
KX538976.1	Human coronavirus OC43 isolate MY-U1057/12	694002
KX538978.1	Human coronavirus OC43 isolate MY-U1758/13	694002
KX538979.1	Human coronavirus OC43 isolate MY-U1975/13	694002
KY554973.1	Human coronavirus OC43 strain N07-1689B_116X	694002
KY554974.1	Human coronavirus OC43 strain N08-33B_360X	694002
MF374984.1	Human coronavirus OC43 isolate HCoV-OC43/USA/TCNP_00204/2017	694002
LC654453.1	Human coronavirus OC43 Fukushima_H189_2018 RNA	694002
ON554080.1	Human coronavirus OC43 isolate HCoV-OC43/BIME395-06/2019	694002
ON554082.1	Human coronavirus OC43 isolate HCoV-OC43/BIME397-08/2019	694002
ON554086.1	Human coronavirus OC43 isolate HCoV-OC43/BIME404-75/2019	694002
OQ621721.1	Canine respiratory coronavirus isolate D154NS_THA_2021	694002
OQ621722.1	Canine respiratory coronavirus isolate D155NS_THA_2021	694002
KF923897.1	Human coronavirus OC43 isolate 3269A/2012	694002
OK073091.1	Human coronavirus OC43 strain R67	694002
OM386799.1	Human coronavirus OC43 isolate HCoV_OC43/Ontario/Canada/S6-9794/2021	694002
OQ621708.1	Canine respiratory coronavirus isolate PP008_THA_2013	694002
JN129834.1	Human coronavirus OC43 strain HK04-01	694002
KY554972.1	Human coronavirus OC43 strain N07-1541B_433X	694002
ON554081.1	Human coronavirus OC43 isolate HCoV-OC43/BIME396-34/2019	694002
OM386796.1	Human coronavirus OC43 isolate HCoV_OC43/Ontario/Canada/S3-6741/2021	694002
ON554075.1	Human coronavirus OC43 isolate HCoV-OC43/BIME374-10/2019	694002
OK500297.1	Human coronavirus OC43 strain OC43/China/53/2019	694002
ON554057.1	Human coronavirus OC43 isolate HCoV-OC43/BIME250-87/2018	694002
ON554091.1	Human coronavirus OC43 isolate HCoV-OC43/BIME414-37/2019	694002
ON554054.1	Human coronavirus OC43 isolate HCoV-OC43/BIME208-88/2018	694002
ON554061.1	Human coronavirus OC43 isolate HCoV-OC43/BIME273-26/2018	694002
ON554063.1	Human coronavirus OC43 isolate HCoV-OC43/BIME285-30/2018	694002
MF374985.2	Human coronavirus OC43 isolate HCoV-OC43/USA/TCNP_00212/2017	694002
MG977447.1	Human coronavirus OC43 isolate TNP F1832_2	694002
LC720429.1	Human coronavirus OC43 HCoVOC43_Fukushima_O989_2019 RNA, nearly complete genome	694002
ON554066.1	Human coronavirus OC43 isolate HCoV-OC43/BIME308-92/2018	694002
MG977452.1	Human coronavirus OC43 isolate TNP 12643	694002
ON554029.1	Human coronavirus OC43 isolate HCoV-OC43/BIME023-59/2016	694002
ON554085.1	Human coronavirus OC43 isolate HCoV-OC43/BIME403-79/2019	694002
ON554087.1	Human coronavirus OC43 isolate HCoV-OC43/BIME405-01/2019	694002
ON554062.1	Human coronavirus OC43 isolate HCoV-OC43/BIME284-27/2018	694002
OK500303.1	Human coronavirus OC43 strain OC43/China/67/2021	694002
ON554045.1	Human coronavirus OC43 isolate HCoV-OC43/BIME129-36/2017	694002
ON554048.1	Human coronavirus OC43 isolate HCoV-OC43/BIME167-35/2017	694002
ON554052.1	Human coronavirus OC43 isolate HCoV-OC43/BIME189-33/2017	694002
ON554094.1	Human coronavirus OC43 isolate HCoV-OC43/BIME417-76/2019	694002
OQ079158.1	Human coronavirus OC43 isolate ZJHZ202202-1	694002
ON554040.1	Human coronavirus OC43 isolate HCoV-OC43/BIME097-47/2016	694002
ON554089.1	Human coronavirus OC43 isolate HCoV-OC43/BIME410-83/2019	694002
ON554041.1	Human coronavirus OC43 isolate HCoV-OC43/BIME100-55/2016	694002
ON554043.1	Human coronavirus OC43 isolate HCoV-OC43/BIME102-72/2016	694002
PP187315.1	Human coronavirus OC43 isolate OC43/USA/3SB2A9/2021	694002
ON554065.1	Human coronavirus OC43 isolate HCoV-OC43/BIME307-28/2018	694002
ON554068.1	Human coronavirus OC43 isolate HCoV-OC43/BIME321-03/2018	694002
MW532113.1	Human coronavirus OC43 strain OC43/China/04/2017	694002
MW532114.1	Human coronavirus OC43 strain OC43/China/08/2017	694002
MW532115.1	Human coronavirus OC43 strain OC43/China/05/2017	694002
MW532117.1	Human coronavirus OC43 strain OC43/China/11/2017	694002
ON554037.1	Human coronavirus OC43 isolate HCoV-OC43/BIME070-65/2016	694002
ON554064.1	Human coronavirus OC43 isolate HCoV-OC43/BIME289-02/2018	694002
ON554077.1	Human coronavirus OC43 isolate HCoV-OC43/BIME381-52/2019	694002
ON554084.1	Human coronavirus OC43 isolate HCoV-OC43/BIME402-78/2019	694002
ON554090.1	Human coronavirus OC43 isolate HCoV-OC43/BIME413-81/2019	694002
LC687400.1	Human coronavirus OC43 Fukushima_O502_2019 RNA	694002
ON554050.1	Human coronavirus OC43 isolate HCoV-OC43/BIME170-32/2017	694002
ON554031.1	Human coronavirus OC43 isolate HCoV-OC43/BIME050-53/2016	694002
ON554088.1	Human coronavirus OC43 isolate HCoV-OC43/BIME408-09/2019	694002
PP187317.1	Human coronavirus OC43 isolate OC43/USA/PTDPQ7/2021	694002
ON554053.1	Human coronavirus OC43 isolate HCoV-OC43/BIME197-85/2018	694002
ON554078.1	Human coronavirus OC43 isolate HCoV-OC43/BIME383-56/2019	694002
KY369906.1	Human coronavirus OC43 strain HCoV_OC43/Seattle/USA/SC622/2016	694002
MW532118.1	Human coronavirus OC43 strain OC43/China/09/2017	694002
MW532119.1	Human coronavirus OC43 strain OC43/China/10/2017	694002
OK318942.1	Human coronavirus OC43 strain OC43/China/24/2019	694002
OK318943.1	Human coronavirus OC43 strain OC43/China/27/2019	694002
OK318944.1	Human coronavirus OC43 strain OC43/China/34/2019	694002
OQ079159.1	Human coronavirus OC43 isolate ZJHZ202202-2	694002
ON554073.1	Human coronavirus OC43 isolate HCoV-OC43/BIME372-84/2019	694002
ON554074.1	Human coronavirus OC43 isolate HCoV-OC43/BIME373-77/2019	694002
MK327281.1	Human coronavirus OC43 isolate MDS15, partial genome	694002
MZ450972.1	Human coronavirus OC43 strain OC43/Seattle/USA/20959/2021	694002
ON554067.1	Human coronavirus OC43 isolate HCoV-OC43/BIME310-18/2018	694002
ON554035.1	Human coronavirus OC43 isolate HCoV-OC43/BIME066-61/2016	694002
OK391226.1	Human coronavirus OC43 strain OC43/China/36/2019	694002
PP187318.1	Human coronavirus OC43 isolate OC43/USA/VWPFHG/2021	694002
KY994645.1	Porcine hemagglutinating encephalomyelitis virus strain JL/2008	694002
ON554024.1	Human coronavirus OC43 isolate HCoV-OC43/BIME016-70/2016	694002
ON554027.1	Human coronavirus OC43 isolate HCoV-OC43/BIME021-51/2016	694002
ON554049.1	Human coronavirus OC43 isolate HCoV-OC43/BIME168-38/2017	694002
ON554033.1	Human coronavirus OC43 isolate HCoV-OC43/BIME061-49/2016	694002
MF083115.1	Porcine hemagglutinating encephalomyelitis virus strain CC14	694002
ON554025.1	Human coronavirus OC43 isolate HCoV-OC43/BIME019-62/2016	694002
MN306036.1	Human coronavirus OC43 strain HCoV_OC43/Seattle/USA/SC0682/2019	694002
MN310478.1	Human coronavirus OC43 strain HCoV_OC43/Seattle/USA/SC0776/2019	694002
OK318939.1	Human coronavirus OC43 strain OC43/China/19/2019	694002
ON554059.1	Human coronavirus OC43 isolate HCoV-OC43/BIME271-24/2018	694002
OK318947.1	Human coronavirus OC43 strain OC43/China/51/2019	694002
ON554055.1	Human coronavirus OC43 isolate HCoV-OC43/BIME241-11/2018	694002
MW532116.1	Human coronavirus OC43 strain OC43/China/06/2017	694002
OM386795.1	Human coronavirus OC43 isolate HCoV_OC43/Ontario/Canada/S2-8132/2021	694002
ON554039.1	Human coronavirus OC43 isolate HCoV-OC43/BIME076-67/2016	694002
ON554058.1	Human coronavirus OC43 isolate HCoV-OC43/BIME252-22/2018	694002
MG977445.1	Human coronavirus OC43 isolate TNP F1790_2	694002
MW532110.1	Human coronavirus OC43 strain OC43/China/02/2009	694002
MW532111.1	Human coronavirus OC43 strain OC43/China/01/2009	694002
MW532112.1	Human coronavirus OC43 strain OC43/China/03/2010	694002
LC687399.1	Human coronavirus OC43 Fukushima_H773_2019 RNA	694002
ON554060.1	Human coronavirus OC43 isolate HCoV-OC43/BIME272-25/2018	694002
OK391227.1	Human coronavirus OC43 strain OC43/China/43/2019	694002
OK318917.1	Human coronavirus OC43 strain OC43/China/47/2019	694002
OK500305.1	Human coronavirus OC43 strain OC43/China/73/2021	694002
OK391225.1	Human coronavirus OC43 strain OC43/China/32/2019	694002
KY967360.1	Human coronavirus OC43 strain HCoV_OC43/Seattle/USA/SC2476/2015	694002
ON554034.1	Human coronavirus OC43 isolate HCoV-OC43/BIME062-50/2016	694002
MW165134.1	Porcine hemagglutinating encephalomyelitis virus strain PHEV/67N/US/1970	694002
LC687398.1	Human coronavirus OC43 Fukushima_H763_2019 RNA	694002
ON554023.1	Human coronavirus OC43 isolate HCoV-OC43/BIME001-45/2015	694002
ON554047.1	Human coronavirus OC43 isolate HCoV-OC43/BIME161-43/2017	694002
KY967358.1	Human coronavirus OC43 strain HCoV_OC43/Seattle/USA/SC2770/2015	694002
KY967359.1	Human coronavirus OC43 strain HCoV_OC43/Seattle/USA/SC2730/2015	694002
KY554975.1	Human coronavirus OC43 strain N09-382B	694002
ON554051.1	Human coronavirus OC43 isolate HCoV-OC43/BIME185-39/2017	694002
KY983583.1	Human coronavirus OC43 strain HCoV_OC43/Seattle/USA/SC2481/2015	694002
MK303625.1	Human coronavirus OC43 isolate MDS16	694002
MW532108.1	Human coronavirus OC43 strain OC43/China/07/2017	694002
OK318940.1	Human coronavirus OC43 strain OC43/China/21/2019	694002
OK500304.1	Human coronavirus OC43 strain OC43/China/70/2021	694002
ON554042.1	Human coronavirus OC43 isolate HCoV-OC43/BIME101-54/2016	694002
MK303620.1	Human coronavirus OC43 isolate MDS2	694002
MK303622.1	Human coronavirus OC43 isolate MDS11	694002
OL770287.1	Human coronavirus OC43 isolate HCoV-OC43/03-16118/NSW/AU/2019	694002
OL770288.1	Human coronavirus OC43 isolate HCoV-OC43/09-83/QLD/AU/2019	694002
MK303619.1	Human coronavirus OC43 isolate MDS6	694002
MK303621.1	Human coronavirus OC43 isolate MDS4	694002
MK303624.1	Human coronavirus OC43 isolate MDS14	694002
OK500302.1	Human coronavirus OC43 strain OC43/China/58/2019	694002
MW532109.1	Human coronavirus OC43 strain OC43/China/12/2018	694002
KY967361.1	Human coronavirus OC43 strain HCoV_OC43/Seattle/USA/SC2345/2015	694002
KY983585.1	Human coronavirus OC43 strain HCoV_OC43/Seattle/USA/SC2854/2015	694002
KY014282.1	Human coronavirus OC43 isolate 2007-09	694002
OQ331224.1	Human coronavirus OC43 isolate HCoV_OC43/USA/dd7f6/2020	694002
ON554079.1	Human coronavirus OC43 isolate HCoV-OC43/BIME384-60/2019	694002
OK500298.1	Human coronavirus OC43 strain OC43/China/54/2019	694002
ON554032.1	Human coronavirus OC43 isolate HCoV-OC43/BIME060-48/2016	694002
KY684759.1	Human coronavirus OC43 strain HCoV_OC43/Seattle/USA/SC2269/2016	694002
ON554056.1	Human coronavirus OC43 isolate HCoV-OC43/BIME245-14/2018	694002
OK318918.1	Human coronavirus OC43 strain OC43/China/38/2019	694002
OM386798.1	Human coronavirus OC43 isolate HCoV_OC43/Ontario/Canada/S5-9793/2021	694002
ON554044.1	Human coronavirus OC43 isolate HCoV-OC43/BIME125-16/2017	694002
OM386797.1	Human coronavirus OC43 isolate HCoV_OC43/Ontario/Canada/S4-6742/2021	694002
KY967356.1	Human coronavirus OC43 strain HCoV_OC43/Seattle/USA/SC2924/2015	694002
OK318941.1	Human coronavirus OC43 strain OC43/China/22/2019	694002
KY419103.1	Porcine hemagglutinating encephalomyelitis virus strain PHEV-CoV/swine/USA/15TOSU25049/2015	694002
MW246800.1	Betacoronavirus Erinaceus isolate ErinaceusCoV/Italy/50265-12/2019	694002
OK500299.1	Human coronavirus OC43 strain OC43/China/55/2019	694002
KF530089.1	Human coronavirus OC43 strain OC43/human/USA/911-66/1991	694002
KF530067.1	Human coronavirus OC43 strain OC43/human/USA/912-10/1991	694002
KF530076.1	Human coronavirus OC43 strain OC43/human/USA/911-11/1991	694002
KF530091.1	Human coronavirus OC43 strain OC43/human/USA/911-58/1991	694002
KF530095.1	Human coronavirus OC43 strain OC43/human/USA/912-6/1991	694002
KY014281.1	Human coronavirus OC43 isolate 2002-04	694002
OP776339.1	Sarbecovirus sp	694002
KF530074.1	Human coronavirus OC43 strain OC43/human/USA/9212-33/1992	694002
KF530096.1	Human coronavirus OC43 strain OC43/human/USA/911-38/1991	694002
OK318946.1	Human coronavirus OC43 strain OC43/China/45/2019	694002
KF530079.1	Human coronavirus OC43 strain OC43/human/USA/913-29/1991	694002
KF530082.1	Human coronavirus OC43 strain OC43/human/USA/912-11/1991	694002
KF530094.1	Human coronavirus OC43 strain OC43/human/USA/912-36/1991	694002
KY369905.1	Human coronavirus OC43 strain HCoV_OC43/Seattle/USA/SC831/2016	694002
KY674920.1	Human coronavirus OC43 strain N09-595B	694002
OK500301.1	Human coronavirus OC43 strain OC43/China/57/2019	694002
KF530069.1	Human coronavirus OC43 strain OC43/human/USA/982-4/1998	694002
KF530071.1	Human coronavirus OC43 strain OC43/human/USA/925-1/1992	694002
KF530088.1	Human coronavirus OC43 strain OC43/human/USA/901-54/1990	694002
KF530098.1	Human coronavirus OC43 strain OC43/human/USA/965-6/1996	694002
KF530099.1	Human coronavirus OC43 strain OC43/human/USA/971-5/1997	694002
KF530060.1	Human coronavirus OC43 strain OC43/human/USA/851-15/1985	694002
KF530061.1	Human coronavirus OC43 strain OC43/human/USA/901-43/1990	694002
KF530063.1	Human coronavirus OC43 strain OC43/human/USA/9612-48/1996	694002
KF530064.1	Human coronavirus OC43 strain OC43/human/USA/9612-9/1996	694002
KF530065.1	Human coronavirus OC43 strain OC43/human/USA/901-41/1990	694002
KF530072.1	Human coronavirus OC43 strain OC43/human/USA/9712-13/1997	694002
KF530073.1	Human coronavirus OC43 strain OC43/human/USA/8912-37/1989	694002
KF530075.1	Human coronavirus OC43 strain OC43/human/USA/953-23/1995	694002
KF530077.1	Human coronavirus OC43 strain OC43/human/USA/873-16/1987	694002
KF530080.1	Human coronavirus OC43 strain OC43/human/USA/9712-31/1997	694002
KF530083.1	Human coronavirus OC43 strain OC43/human/USA/873-19/1987	694002
KF530084.1	Human coronavirus OC43 strain OC43/human/USA/951-18/1995	694002
KF530086.1	Human coronavirus OC43 strain OC43/human/USA/872-5/1987	694002
KF530087.1	Human coronavirus OC43 strain OC43/human/USA/873-6/1987	694002
KF530090.1	Human coronavirus OC43 strain OC43/human/USA/931-85/1993	694002
KF530092.1	Human coronavirus OC43 strain OC43/human/USA/008-5/2000	694002
KF530097.1	Human coronavirus OC43 strain OC43/human/USA/9211-43/1992	694002
KF530070.1	Human coronavirus OC43 strain OC43/human/USA/991-19/1999	694002
KF530068.1	Human coronavirus OC43 strain OC43/human/USA/007-11/2000	694002
KF530081.1	Human coronavirus OC43 strain OC43/human/USA/991-5/1999	694002
MG977444.1	Human coronavirus OC43 isolate TNP F1778_2	694002
KF530085.1	Human coronavirus OC43 strain OC43/human/USA/871-25/1987	694002
KF530078.1	Human coronavirus OC43 strain OC43/human/USA/9612-29/1996	694002
MZ221192.1	Human coronavirus OC43 strain SDRZ103	694002
MG197720.1	Human coronavirus OC43 strain YC-68	694002
MG197723.1	Human coronavirus OC43 strain HZ-459	694002
KF530066.1	Human coronavirus OC43 strain OC43/human/USA/901-33/1990	694002
KY983588.1	Human coronavirus OC43 strain HCoV_OC43/Seattle/USA/SC3118/2015	694002
MN310476.1	Human coronavirus OC43 strain HCoV_OC43/Seattle/USA/SC9428/2018	694002
OQ828657.1	Human coronavirus OC43 isolate HCoV/OC43/USA/7D7/2010	694002
OK500300.1	Human coronavirus OC43 strain OC43/China/56/2019	694002
MG197714.1	Human coronavirus OC43 strain CC-23	694002
KY674918.1	Human coronavirus OC43 strain N07-1647B	694002
MG197709.1	Human coronavirus OC43 strain BJ-112	694002
MG197710.1	Human coronavirus OC43 strain BJ-124	694002
MG197711.1	Human coronavirus OC43 strain BJ-164	694002
MG197718.1	Human coronavirus OC43 strain YC-55	694002
KY674917.1	Human coronavirus OC43 strain N07-1609B	694002
KY419112.1	Porcine hemagglutinating encephalomyelitis virus strain PHEV-CoV/swine/USA/15TOSU1765/2015	694002
KY419104.1	Porcine hemagglutinating encephalomyelitis virus strain PHEV-CoV/swine/USA/15TOSU0331/2015	694002
MG197715.1	Human coronavirus OC43 strain GZYF-26	694002
MH002342.1	Pipistrellus bat coronavirus HKU5 isolate YD13403	694002
MG197717.1	Human coronavirus OC43 strain WZ-522	694002
MG197721.1	Human coronavirus OC43 strain YC-72	694002
KY419110.1	Porcine hemagglutinating encephalomyelitis virus strain PHEV-CoV/swine/USA/15TOSU1582/2015	694002
MG197716.1	Human coronavirus OC43 strain WZ-303	694002
MG197722.1	Human coronavirus OC43 strain YC-207	694002
KY419105.1	Porcine hemagglutinating encephalomyelitis virus strain PHEV-CoV/swine/USA/15TOSU0582/2015	694002
MN611520.1	Pipistrellus abramus bat coronavirus HKU5-related isolate BY140568	694002
MG197719.1	Human coronavirus OC43 strain YC-67	694002
KX442564.1	Hypsugo bat coronavirus HKU25 isolate YD131305	694002
KX442565.1	Hypsugo bat coronavirus HKU25 isolate NL140462	694002
MG197712.1	Human coronavirus OC43 strain BJ-165	694002
MG197713.1	Human coronavirus OC43 strain BJ-221	694002
MH002340.1	Pipistrellus bat coronavirus HKU5 isolate BY140535	694002
EF065510.1	Bat coronavirus HKU5-2	694002
EF065511.1	Bat coronavirus HKU5-3	694002
EF065512.1	Bat coronavirus HKU5-5	694002
MG987420.1	Middle East respiratory syndrome-related coronavirus isolate NL13892	694002
MG987421.1	Middle East respiratory syndrome-related coronavirus isolate NL140455	694002
EF065509.1	Pipistrellus bat coronavirus HKU5	694002
NC_009020.1	Pipistrellus bat coronavirus HKU5	694002
DQ011855.1	Porcine hemagglutinating encephalomyelitis virus strain VW572	694002
KJ473820.1	BtPa-BetaCoV/GD2013	694002
MH002341.1	Pipistrellus bat coronavirus HKU5 isolate BY140562	694002
OP959790.1	Porcine hemagglutinating encephalomyelitis virus strain LJ/2021	694002
OP776340.1	Sarbecovirus sp	694002
MZ328297.1	Wenzhou Pipistrellus abramus betacoronavirus 1	694002
KJ473821.1	BtVs-BetaCoV/SC2013	694002
MK303623.1	Human coronavirus OC43 isolate MDS12	694002
OK391228.1	UNVERIFIED: Human coronavirus OC43 strain OC43/China/P21/2021	694002
OP288969.1	Pangolin coronavirus isolate HKU4/GX-2020	694002
OM009282.1	Pangolin coronavirus HKU4/P251T/pangolin/2018	694002
OQ786861.1	Merbecovirus sp	694002
OQ405399.1	UNVERIFIED: Betacoronavirus sp	694002
OQ786859.1	Merbecovirus sp	694002
OQ305207.1	Porcine hemagglutinating encephalomyelitis virus strain PHEV/SC/2017	694002
OQ297693.1	MAG: Pangolin coronavirus HKU4 isolate GX/HKU4-GX/2020	694002
OK391224.1	UNVERIFIED: Human coronavirus OC43 strain OC43/China/31/2019	694002
OQ786860.1	Merbecovirus sp	694002
EF065508.1	Bat coronavirus HKU4-4	694002
DQ648794.1	Bat coronavirus (BtCoV/133/2005)	694002
KT444582.1	SARS-like coronavirus WIV16	694002
EF065505.1	Tylonycteris bat coronavirus HKU4	694002
EF065506.1	Bat coronavirus HKU4-2	694002
EF065507.1	Bat coronavirus HKU4-3	694002
NC_009019.1	Tylonycteris bat coronavirus HKU4	694002
MH002339.1	Tylonycteris bat coronavirus HKU4 isolate SZ140324	694002
MW246802.1	Betacoronavirus Erinaceus isolate ErinaceusCoV/Italy/50265-15/2019	694002
LC706863.1	Merbecovirus sp	694002
ON325306.1	Middle East respiratory syndrome-related coronavirus isolate Bat-CoV/P	694002
MK211376.1	Coronavirus BtRs-BetaCoV/YN2018B	694002
MH002337.1	Tylonycteris bat coronavirus HKU4 isolate CZ01	694002
MH002338.1	Tylonycteris bat coronavirus HKU4 isolate CZ07	694002
MW218395.1	Tylonycteris bat coronavirus HKU4 isolate SM3A	694002
KJ473822.1	BtTp-BetaCoV/GX2012	694002
MW246795.1	Betacoronavirus Erinaceus isolate ErinaceusCoV/Italy/116988-1/2018	694002
MN611519.1	Tylonycteris pachypus bat coronavirus HKU4-related isolate GZ131656	694002
OQ786862.1	Merbecovirus sp	694002
MK211378.1	Coronavirus BtRs-BetaCoV/YN2018D	694002
KC545386.1	Betacoronavirus Erinaceus/VMC/DEU/2012 isolate ErinaceusCoV/2012-216/GER/2012	694002
MK679660.1	Hedgehog coronavirus 1	694002
MT350598.1	Rousettus bat coronavirus GCCDC1	694002
KU762338.1	Rousettus bat coronavirus isolate GCCDC1 356	694002
NC_030886.1	Rousettus bat coronavirus isolate GCCDC1 356	694002
MK129253.1	Middle East respiratory syndrome-related coronavirus isolate MERS-CoV/KOR/KCDC/001_2018-TSVi	694002
KC545383.1	Betacoronavirus Erinaceus/VMC/DEU/2012 isolate ErinaceusCoV/2012-174/GER/2012	694002
NC_039207.1	Betacoronavirus Erinaceus/VMC/DEU/2012 isolate ErinaceusCoV/2012-174/GER/2012	694002
ON553962.1	Human coronavirus HKUisolate HCoV-HKU1/BIME141-02/2017	694002
MT361640.1	Mutant Middle East respiratory syndrome-related coronavirus clone MERS-CoV YKC	694002
OP654179.1	Middle East respiratory syndrome-related coronavirus isolate MERS-CoV/dromedary camel/Egypt/NC270-P9/2015	694002
OQ305208.1	Porcine hemagglutinating encephalomyelitis virus strain PHEV/ZJ/2017	694002
KF192507.1	Middle East respiratory syndrome coronavirus	694002
KJ813439.1	Middle East respiratory syndrome coronavirus strain Indiana/USA-1_Saudi Arabia_2014	694002
KJ829365.1	Middle East respiratory syndrome coronavirus strain Florida/USA-2_Saudi Arabia_2014	694002
KP209306.1	Middle East respiratory syndrome coronavirus strain Abu Dhabi_UAE_8_2014	694002
KP209307.1	Middle East respiratory syndrome coronavirus strain Abu Dhabi_UAE_18_2014	694002
KP209308.1	Middle East respiratory syndrome coronavirus strain Abu Dhabi_UAE_16_2014	694002
KP209309.1	Middle East respiratory syndrome coronavirus strain Abu Dhabi_UAE_30_2014	694002
KP209310.1	Middle East respiratory syndrome coronavirus strain Abu Dhabi/Gayathi_UAE_2_2014	694002
KP209311.1	Middle East respiratory syndrome coronavirus strain Abu Dhabi_UAE_33_2014	694002
KP209312.1	Middle East respiratory syndrome coronavirus strain Abu Dhabi_UAE_9_2013	694002
KP209313.1	Middle East respiratory syndrome coronavirus strain Abu Dhabi_UAE_26_2014	694002
KP223131.1	Middle East respiratory syndrome coronavirus isolate Florida/USA-2_Saudi Arabia_2014	694002
KT026454.1	Middle East respiratory syndrome coronavirus strain Hu/Riyadh_KSA_4050_2015	694002
KT156560.1	Middle East respiratory syndrome coronavirus strain Hu/Oman_2285_2013	694002
KT156561.1	Middle East respiratory syndrome coronavirus strain Hu/Oman_2874_2013	694002
KY673148.1	Middle East respiratory syndrome-related coronavirus strain Hu/Oman_50_2015	694002
KY673149.1	Middle East respiratory syndrome-related coronavirus strain Camel/Oman_1_2015	694002
KY581684.1	Middle East respiratory syndrome-related coronavirus strain Hu/UAE_002_2013	694002
KY581685.1	Middle East respiratory syndrome-related coronavirus strain Hu/UAE_004_2013	694002
KY581686.1	Middle East respiratory syndrome-related coronavirus strain Hu/UAE_009_2014	694002
KY581687.1	Middle East respiratory syndrome-related coronavirus strain Hu/UAE_011_2013	694002
KY581688.1	Middle East respiratory syndrome-related coronavirus strain Hu/UAE_011_2014	694002
KY581689.1	Middle East respiratory syndrome-related coronavirus strain Hu/UAE_015_2014	694002
KY581690.1	Middle East respiratory syndrome-related coronavirus strain Hu/UAE_017_2014	694002
KY581691.1	Middle East respiratory syndrome-related coronavirus strain Hu/UAE_023_2014	694002
KY581692.1	Middle East respiratory syndrome-related coronavirus strain Hu/UAE_025_2014	694002
KY581693.1	Middle East respiratory syndrome-related coronavirus strain Hu/UAE_032_2014	694002
KY581694.1	Middle East respiratory syndrome-related coronavirus strain Hu/UAE_X_2014	694002
KY581695.1	Middle East respiratory syndrome-related coronavirus strain Camel/UAE_1B-A_2014	694002
KY581696.1	Middle East respiratory syndrome-related coronavirus strain Camel/UAE_1H-B_2014	694002
KY581697.1	Middle East respiratory syndrome-related coronavirus strain Camel/UAE_1H-D_2014	694002
KY581698.1	Middle East respiratory syndrome-related coronavirus strain Camel/UAE_1H-F_2014	694002
KY581699.1	Middle East respiratory syndrome-related coronavirus strain Camel/UAE_2B-E_2014	694002
KY581700.1	Middle East respiratory syndrome-related coronavirus strain Camel/UAE_3B-C_2014	694002
MF598594.1	Middle East respiratory syndrome-related coronavirus strain camel/UAE_B1_2015	694002
MF598595.1	Middle East respiratory syndrome-related coronavirus strain camel/UAE_B2_2015	694002
MF598596.1	Middle East respiratory syndrome-related coronavirus strain camel/UAE_B4_2015	694002
MF598597.1	Middle East respiratory syndrome-related coronavirus strain camel/UAE_B5_2015	694002
MF598598.1	Middle East respiratory syndrome-related coronavirus strain camel/UAE_B6_2015	694002
MF598599.1	Middle East respiratory syndrome-related coronavirus strain camel/UAE_B7_2015	694002
MF598600.1	Middle East respiratory syndrome-related coronavirus strain camel/UAE_B8_2015	694002
MF598601.1	Middle East respiratory syndrome-related coronavirus strain camel/UAE_B9_2015	694002
MF598602.1	Middle East respiratory syndrome-related coronavirus strain camel/UAE_B10_2015	694002
MF598603.1	Middle East respiratory syndrome-related coronavirus strain camel/UAE_B11_2015	694002
MF598604.1	Middle East respiratory syndrome-related coronavirus strain camel/UAE_B12_2015	694002
MF598605.1	Middle East respiratory syndrome-related coronavirus strain camel/UAE_B13_2015	694002
MF598606.1	Middle East respiratory syndrome-related coronavirus strain camel/UAE_B14_2015	694002
MF598607.1	Middle East respiratory syndrome-related coronavirus strain camel/UAE_B15_2015	694002
MF598608.1	Middle East respiratory syndrome-related coronavirus strain camel/UAE_B16_2015	694002
MF598609.1	Middle East respiratory syndrome-related coronavirus strain camel/UAE_B17_2015	694002
MF598610.1	Middle East respiratory syndrome-related coronavirus strain camel/UAE_B18_2015	694002
MF598611.1	Middle East respiratory syndrome-related coronavirus strain camel/UAE_B19_2015	694002
MF598612.1	Middle East respiratory syndrome-related coronavirus strain camel/UAE_B20_2015	694002
MF598613.1	Middle East respiratory syndrome-related coronavirus strain camel/UAE_B21_2015	694002
MF598614.1	Middle East respiratory syndrome-related coronavirus strain camel/UAE_B22_2015	694002
MF598615.1	Middle East respiratory syndrome-related coronavirus strain camel/UAE_B23_2015	694002
MF598616.1	Middle East respiratory syndrome-related coronavirus strain camel/UAE_B24_2015	694002
MF598617.1	Middle East respiratory syndrome-related coronavirus strain camel/UAE_B25_2015	694002
MF598618.1	Middle East respiratory syndrome-related coronavirus strain camel/UAE_B26_2015	694002
MF598619.1	Middle East respiratory syndrome-related coronavirus strain camel/UAE_B27_2015	694002
MF598620.1	Middle East respiratory syndrome-related coronavirus strain camel/UAE_B28_2015	694002
MF598621.1	Middle East respiratory syndrome-related coronavirus strain camel/UAE_B29_2015	694002
MF598622.1	Middle East respiratory syndrome-related coronavirus strain camel/UAE_B30_2015	694002
MF598623.1	Middle East respiratory syndrome-related coronavirus strain camel/UAE_B31_2015	694002
MF598624.1	Middle East respiratory syndrome-related coronavirus strain camel/UAE_B32_2015	694002
MF598625.1	Middle East respiratory syndrome-related coronavirus strain camel/UAE_B33_2015	694002
MF598626.1	Middle East respiratory syndrome-related coronavirus strain camel/UAE_B34_2015	694002
MF598627.1	Middle East respiratory syndrome-related coronavirus strain camel/UAE_B35_2015	694002
MF598628.1	Middle East respiratory syndrome-related coronavirus strain camel/UAE_B36_2015	694002
MF598629.1	Middle East respiratory syndrome-related coronavirus strain camel/UAE_B37_2015	694002
MF598630.1	Middle East respiratory syndrome-related coronavirus strain camel/UAE_B38_2015	694002
MF598631.1	Middle East respiratory syndrome-related coronavirus strain camel/UAE_B39_2015	694002
MF598632.1	Middle East respiratory syndrome-related coronavirus strain camel/UAE_B40_2015	694002
MF598633.1	Middle East respiratory syndrome-related coronavirus strain camel/UAE_B41_2015	694002
MF598634.1	Middle East respiratory syndrome-related coronavirus strain camel/UAE_B42_2015	694002
MF598635.1	Middle East respiratory syndrome-related coronavirus strain camel/UAE_B44_2015	694002
MF598636.1	Middle East respiratory syndrome-related coronavirus strain camel/UAE_B45_2015	694002
MF598637.1	Middle East respiratory syndrome-related coronavirus strain camel/UAE_B46_2015	694002
MF598638.1	Middle East respiratory syndrome-related coronavirus strain camel/UAE_B47_2015	694002
MF598639.1	Middle East respiratory syndrome-related coronavirus strain camel/UAE_B48_2015	694002
MF598640.1	Middle East respiratory syndrome-related coronavirus strain camel/UAE_B49_2015	694002
MF598641.1	Middle East respiratory syndrome-related coronavirus strain camel/UAE_B50_2015	694002
MF598642.1	Middle East respiratory syndrome-related coronavirus strain camel/UAE_B51_2015	694002
MF598643.1	Middle East respiratory syndrome-related coronavirus strain camel/UAE_B52_2015	694002
MF598644.1	Middle East respiratory syndrome-related coronavirus strain camel/UAE_B53_2015	694002
MF598645.1	Middle East respiratory syndrome-related coronavirus strain camel/UAE_B54_2015	694002
MF598646.1	Middle East respiratory syndrome-related coronavirus strain camel/UAE_B55_2015	694002
MF598647.1	Middle East respiratory syndrome-related coronavirus strain camel/UAE_B56_2015	694002
MF598648.1	Middle East respiratory syndrome-related coronavirus strain camel/UAE_B58_2015	694002
MF598649.1	Middle East respiratory syndrome-related coronavirus strain camel/UAE_B59_2015	694002
MF598650.1	Middle East respiratory syndrome-related coronavirus strain camel/UAE_B60_2015	694002
MF598651.1	Middle East respiratory syndrome-related coronavirus strain camel/UAE_B61_2015	694002
MF598652.1	Middle East respiratory syndrome-related coronavirus strain camel/UAE_B62_2015	694002
MF598653.1	Middle East respiratory syndrome-related coronavirus strain camel/UAE_B63_2015	694002
MF598654.1	Middle East respiratory syndrome-related coronavirus strain camel/UAE_B64_2015	694002
MF598655.1	Middle East respiratory syndrome-related coronavirus strain camel/UAE_B65_2015	694002
MF598656.1	Middle East respiratory syndrome-related coronavirus strain camel/UAE_B66_2015	694002
MF598657.1	Middle East respiratory syndrome-related coronavirus strain camel/UAE_B67_2015	694002
MF598658.1	Middle East respiratory syndrome-related coronavirus strain camel/UAE_B68_2015	694002
MF598659.1	Middle East respiratory syndrome-related coronavirus strain camel/UAE_B69_2015	694002
MF598660.1	Middle East respiratory syndrome-related coronavirus strain camel/UAE_B70_2015	694002
MF598661.1	Middle East respiratory syndrome-related coronavirus strain camel/UAE_B71_2015	694002
MF598662.1	Middle East respiratory syndrome-related coronavirus strain camel/UAE_B72_2015	694002
MF598663.1	Middle East respiratory syndrome-related coronavirus strain camel/UAE_B73_2015	694002
MF598664.1	Middle East respiratory syndrome-related coronavirus strain camel/UAE_B74_2015	694002
MF598665.1	Middle East respiratory syndrome-related coronavirus strain camel/UAE_B75_2015	694002
MF598666.1	Middle East respiratory syndrome-related coronavirus strain camel/UAE_B76_2015	694002
MF598667.1	Middle East respiratory syndrome-related coronavirus strain camel/UAE_B77_2015	694002
MF598668.1	Middle East respiratory syndrome-related coronavirus strain camel/UAE_B78_2015	694002
MF598669.1	Middle East respiratory syndrome-related coronavirus strain camel/UAE_B79_2015	694002
MF598670.1	Middle East respiratory syndrome-related coronavirus strain camel/UAE_B80_2015	694002
MF598671.1	Middle East respiratory syndrome-related coronavirus strain camel/UAE_B81_2015	694002
MF598672.1	Middle East respiratory syndrome-related coronavirus strain camel/UAE_B82_2015	694002
MF598673.1	Middle East respiratory syndrome-related coronavirus strain camel/UAE_B83_2015	694002
MF598674.1	Middle East respiratory syndrome-related coronavirus strain camel/UAE_B84_2015	694002
MF598675.1	Middle East respiratory syndrome-related coronavirus strain camel/UAE_B85_2015	694002
MF598676.1	Middle East respiratory syndrome-related coronavirus strain camel/UAE_B86_2015	694002
MF598677.1	Middle East respiratory syndrome-related coronavirus strain camel/UAE_B87_2015	694002
MF598678.1	Middle East respiratory syndrome-related coronavirus strain camel/UAE_B88_2015	694002
MF598679.1	Middle East respiratory syndrome-related coronavirus strain camel/UAE_B90_2015	694002
MF598680.1	Middle East respiratory syndrome-related coronavirus strain camel/UAE_B91_2015	694002
MF598681.1	Middle East respiratory syndrome-related coronavirus strain camel/UAE_B92_2015	694002
MF598682.1	Middle East respiratory syndrome-related coronavirus strain camel/UAE_B93_2015	694002
MF598683.1	Middle East respiratory syndrome-related coronavirus strain camel/UAE_B95_2015	694002
MF598684.1	Middle East respiratory syndrome-related coronavirus strain camel/UAE_B96_2015	694002
MF598685.1	Middle East respiratory syndrome-related coronavirus strain camel/UAE_B97_2015	694002
MF598686.1	Middle East respiratory syndrome-related coronavirus strain camel/UAE_B99_2015	694002
MF598687.1	Middle East respiratory syndrome-related coronavirus strain camel/UAE_B100_2015	694002
MF598688.1	Middle East respiratory syndrome-related coronavirus strain camel/UAE_B101_2015	694002
MF598690.1	Middle East respiratory syndrome-related coronavirus strain camel/UAE_B103_2015	694002
MF598691.1	Middle East respiratory syndrome-related coronavirus strain camel/UAE_B104_2015	694002
MF598692.1	Middle East respiratory syndrome-related coronavirus strain camel/UAE_B105_2015	694002
MF598693.1	Middle East respiratory syndrome-related coronavirus strain camel/UAE_B106_2015	694002
MF598694.1	Middle East respiratory syndrome-related coronavirus strain camel/UAE_B107_2015	694002
MF598695.1	Middle East respiratory syndrome-related coronavirus strain camel/UAE_B108_2015	694002
MF598696.1	Middle East respiratory syndrome-related coronavirus strain camel/UAE_B109_2015	694002
MF598697.1	Middle East respiratory syndrome-related coronavirus strain camel/UAE_B110_2015	694002
MF598698.1	Middle East respiratory syndrome-related coronavirus strain camel/UAE_B111_2015	694002
MF598699.1	Middle East respiratory syndrome-related coronavirus strain camel/UAE_414485_W3_2015	694002
MF598700.1	Middle East respiratory syndrome-related coronavirus strain camel/UAE_414379_W3_2015	694002
MF598701.1	Middle East respiratory syndrome-related coronavirus strain camel/UAE_414498_W3_2015	694002
MF598702.1	Middle East respiratory syndrome-related coronavirus strain camel/UAE_414377_W3_2015	694002
MF598703.1	Middle East respiratory syndrome-related coronavirus strain camel/UAE_414480_W3_2015	694002
MF598704.1	Middle East respiratory syndrome-related coronavirus strain camel/UAE_414500_W3_2015	694002
MF598705.1	Middle East respiratory syndrome-related coronavirus strain camel/UAE_414486_W3_2015	694002
MF598706.1	Middle East respiratory syndrome-related coronavirus strain camel/UAE_415911_W3_2015	694002
MF598707.1	Middle East respiratory syndrome-related coronavirus strain camel/UAE_415915_W3_2015	694002
MF598708.1	Middle East respiratory syndrome-related coronavirus strain camel/UAE_414492_W3_2015	694002
MF598709.1	Middle East respiratory syndrome-related coronavirus strain camel/UAE_414485_W4_2015	694002
MF598710.1	Middle East respiratory syndrome-related coronavirus strain camel/UAE_417162_W4_2015	694002
MF598711.1	Middle East respiratory syndrome-related coronavirus strain camel/UAE_414481_W4_2015	694002
MF598712.1	Middle East respiratory syndrome-related coronavirus strain camel/UAE_414492_W4_2015	694002
MF598713.1	Middle East respiratory syndrome-related coronavirus strain camel/UAE_414377_W4_2015	694002
MF598714.1	Middle East respiratory syndrome-related coronavirus strain camel/UAE_414500_W4_2015	694002
MF598715.1	Middle East respiratory syndrome-related coronavirus strain camel/UAE_416452_W4_2015	694002
MF598716.1	Middle East respiratory syndrome-related coronavirus strain camel/UAE_414486_W4_2015	694002
MF598717.1	Middle East respiratory syndrome-related coronavirus strain camel/UAE_417163_W4_2015	694002
MF598718.1	Middle East respiratory syndrome-related coronavirus strain camel/UAE_415915_W4_2015	694002
MF598719.1	Middle East respiratory syndrome-related coronavirus strain camel/UAE_415911_W4_2015	694002
MF598720.1	Middle East respiratory syndrome-related coronavirus strain camel/UAE_416452_W5_2015	694002
MF598721.1	Middle East respiratory syndrome-related coronavirus strain camel/UAE_416452_W6_2015	694002
MF598722.1	Middle East respiratory syndrome-related coronavirus strain camel/UAE_415915_W6_2015	694002
MG366880.1	Middle East respiratory syndrome-related coronavirus strain Hu/Riyadh-KSA-7436/2017	694002
MG366881.1	Middle East respiratory syndrome-related coronavirus strain Hu/Riyadh-KSA-8677/2017	694002
MG366882.1	Middle East respiratory syndrome-related coronavirus strain Hu/Riyadh-KSA-8683/2017	694002
MG366883.1	Middle East respiratory syndrome-related coronavirus strain Hu/Riyadh-KSA-10024/2017	694002
MG912595.1	Middle East respiratory syndrome-related coronavirus strain Hu/Riyadh-KSA-7178/2017	694002
MG912596.1	Middle East respiratory syndrome-related coronavirus strain Hu/Riyadh-KSA-7373/2017	694002
MG912597.1	Middle East respiratory syndrome-related coronavirus strain Hu/Riyadh-KSA-7423/2017	694002
MG912598.1	Middle East respiratory syndrome-related coronavirus strain Hu/Riyadh-KSA-7680/2017	694002
MG912599.1	Middle East respiratory syndrome-related coronavirus strain Hu/Riyadh-KSA-8667/2017	694002
MG912600.1	Middle East respiratory syndrome-related coronavirus strain Hu/Riyadh-KSA-8882/2017	694002
MG912601.1	Middle East respiratory syndrome-related coronavirus strain Hu/Riyadh-KSA-10308/2017	694002
MG912602.1	Middle East respiratory syndrome-related coronavirus strain Hu/Riyadh-KSA-9614/2017	694002
MG912603.1	Middle East respiratory syndrome-related coronavirus strain Hu/Riyadh-KSA-9693/2017	694002
MG912604.1	Middle East respiratory syndrome-related coronavirus strain Hu/Riyadh-KSA-9689/2017	694002
MG912605.1	Middle East respiratory syndrome-related coronavirus strain Hu/Riyadh-KSA-9835/2017	694002
MG912606.1	Middle East respiratory syndrome-related coronavirus strain Hu/Riyadh-KSA-9852/2017	694002
MG912607.1	Middle East respiratory syndrome-related coronavirus strain Hu/Riyadh-KSA-9522/2017	694002
MG912608.1	Middle East respiratory syndrome-related coronavirus strain Hu/Riyadh-KSA-9730/2017	694002
MG546330.1	Middle East respiratory syndrome-related coronavirus strain Hu/Riyadh-KSA-023D1N/2015	694002
MG546331.1	Middle East respiratory syndrome-related coronavirus strain Hu/Riyadh-KSA-023D3N/2015	694002
MH029552.1	Middle East respiratory syndrome-related coronavirus isolate Hu/Riyadh-KSA-008D3N/2015	694002
MK052676.1	Middle East respiratory syndrome-related coronavirus isolate Hu/Jordan-201440011858/2014	694002
MK039552.1	Middle East respiratory syndrome-related coronavirus isolate Hu/Jordan-201440011123/2014	694002
MK039553.1	Middle East respiratory syndrome-related coronavirus isolate Hu/Jordan-201440011858/2014	694002
MN723544.1	Middle East respiratory syndrome-related coronavirus isolate Hu/Riyadh-KSA-18013832/2018	694002
KT368826.1	Middle East respiratory syndrome coronavirus isolate camel/Riyadh/Ry84N/2014	694002
KT368860.1	Middle East respiratory syndrome coronavirus isolate camel/Jeddah/Jd6(b)/2015	694002
KT368868.1	Middle East respiratory syndrome coronavirus isolate camel/Riyadh/Ry136/2015	694002
KT368872.1	Middle East respiratory syndrome coronavirus isolate camel/Riyadh/Ry173/2015	694002
KT368874.1	Middle East respiratory syndrome coronavirus isolate camel/Riyadh/Ry178/2015	694002
KT368880.1	Middle East respiratory syndrome coronavirus isolate camel/Taif/T3/2015	694002
KT368883.1	Middle East respiratory syndrome coronavirus isolate camel/Taif/T22/2015	694002
KT368876.1	Middle East respiratory syndrome coronavirus isolate camel/Riyadh/Ry63/2015	694002
KT877350.1	Middle East respiratory syndrome coronavirus isolate KSA_1725	694002
MF598689.1	Middle East respiratory syndrome-related coronavirus strain camel/UAE_B102_2015	694002
KT026456.1	Middle East respiratory syndrome coronavirus isolate Hu/Riyadh_KSA_4050_2015	694002
KT368862.1	Middle East respiratory syndrome coronavirus isolate camel/Jeddah/Jd85/2015	694002
KT368863.1	Middle East respiratory syndrome coronavirus isolate camel/Jeddah/Jd86/2015	694002
KT368882.1	Middle East respiratory syndrome coronavirus isolate camel/Taif/T16/2015	694002
KT368890.1	Middle East respiratory syndrome coronavirus isolate camel/Taif/T157(b)/2015	694002
MN723542.1	Middle East respiratory syndrome-related coronavirus isolate Hu/Jeddah-KSA-173RS1101/2017	694002
MN723543.1	Middle East respiratory syndrome-related coronavirus isolate Hu/Jeddah-KSA-173RS1570/2017	694002
JX869059.2	Human betacoronavirus 2c EMC/2012	694002
NC_019843.3	Middle East respiratory syndrome-related coronavirus isolate HCoV-EMC/2012	694002
KT368825.1	Middle East respiratory syndrome coronavirus isolate camel/Riyadh/Ry23N/2014	694002
KT368828.1	Middle East respiratory syndrome coronavirus isolate camel/Jeddah/D100/2014	694002
KT368830.1	Middle East respiratory syndrome coronavirus isolate camel/Jeddah/D34/2014	694002
KT368835.1	Middle East respiratory syndrome coronavirus isolate camel/Jeddah/D42/2014	694002
KT368836.1	Middle East respiratory syndrome coronavirus isolate camel/Jeddah/D43(b)/2014	694002
KT368851.1	Middle East respiratory syndrome coronavirus isolate camel/Jeddah/O30/2014	694002
KT368857.1	Middle East respiratory syndrome coronavirus isolate camel/Jeddah/S99/2014	694002
KU308549.1	Middle East respiratory syndrome-related coronavirus isolate Korea/Seoul/SNU1-035/2015	694002
MH306207.1	Middle East respiratory syndrome-related coronavirus strain HCoV-EMC	694002
MH454272.1	Middle East respiratory syndrome-related coronavirus strain HCoV-EMC	694002
MH371127.1	Middle East respiratory syndrome-related coronavirus isolate 2362	694002
MH395139.1	Middle East respiratory syndrome-related coronavirus isolate 2363	694002
MH432120.1	Middle East respiratory syndrome-related coronavirus isolate 2366	694002
OK017847.1	Sarbecovirus sp	694002
OK017850.1	Sarbecovirus sp	694002
OK017851.1	Sarbecovirus sp	694002
KT368829.1	Middle East respiratory syndrome coronavirus isolate camel/Jeddah/D33(b)/2014	694002
KT368831.1	Middle East respiratory syndrome coronavirus isolate camel/Jeddah/D35/2014	694002
KT368832.1	Middle East respiratory syndrome coronavirus isolate camel/Jeddah/D36/2014	694002
KT368833.1	Middle East respiratory syndrome coronavirus isolate camel/Jeddah/D38(b)/2014	694002
KT368838.1	Middle East respiratory syndrome coronavirus isolate camel/Jeddah/D46(b)/2014	694002
KT368843.1	Middle East respiratory syndrome coronavirus isolate camel/Jeddah/D88/2014	694002
KT368848.1	Middle East respiratory syndrome coronavirus isolate camel/Jeddah/N68(b)/2014	694002
KT368850.1	Middle East respiratory syndrome coronavirus isolate camel/Jeddah/O24/2014	694002
KT368854.1	Middle East respiratory syndrome coronavirus isolate camel/Jeddah/S73/2014	694002
KT368861.1	Middle East respiratory syndrome coronavirus isolate camel/Jeddah/Jd7/2015	694002
KT368864.1	Middle East respiratory syndrome coronavirus isolate camel/Jeddah/Jd87/2015	694002
KT368871.1	Middle East respiratory syndrome coronavirus isolate camel/Riyadh/Ry162/2015	694002
KT368873.1	Middle East respiratory syndrome coronavirus isolate camel/Riyadh/Ry177/2015	694002
KT368877.1	Middle East respiratory syndrome coronavirus isolate camel/Riyadh/Ry64/2015	694002
KT368885.1	Middle East respiratory syndrome coronavirus isolate camel/Taif/T89/2015	694002
KT368886.1	Middle East respiratory syndrome coronavirus isolate camel/Taif/T91(b)/2015	694002
KX034095.1	Middle East respiratory syndrome coronavirus isolate MERS-CoV/KOR/Seoul/066-2015	694002
KX034097.1	Middle East respiratory syndrome coronavirus isolate MERS-CoV/KOR/Seoul/080-3-2015	694002
KX034100.1	Middle East respiratory syndrome coronavirus isolate MERS-CoV/KOR/Seoul/177-3-2015	694002
MH013216.1	Middle East respiratory syndrome-related coronavirus strain HCoV-EMC	694002
MK462244.1	Middle East respiratory syndrome-related coronavirus strain Hu/Aseer-KSA-173RS1288/2017	694002
MK462247.1	Middle East respiratory syndrome-related coronavirus strain Hu/Jeddah-KSA-182RS2449/2018	694002
MK462248.1	Middle East respiratory syndrome-related coronavirus strain Hu/Najran-KSA-182RS2567/2018	694002
MK462249.1	Middle East respiratory syndrome-related coronavirus strain Hu/Riyadh-KSA-18012493/2018	694002
MK462250.1	Middle East respiratory syndrome-related coronavirus strain Hu/Najran-KSA-183RS279/2018	694002
MK462251.1	Middle East respiratory syndrome-related coronavirus strain Hu/Northern-KSA-1847784/2018	694002
MK462252.1	Middle East respiratory syndrome-related coronavirus strain Hu/Tabuk-KSA-153/2018	694002
MK462253.1	Middle East respiratory syndrome-related coronavirus strain Hu/Riyadh-KSA-18013832/2018	694002
MK462254.1	Middle East respiratory syndrome-related coronavirus strain Hu/Qaseem-KSA-18013897/2018	694002
MK462256.1	Middle East respiratory syndrome-related coronavirus strain Hu/Riyadh-KSA-18014506/2018	694002
MK483839.1	Middle East respiratory syndrome-related coronavirus strain Hu/Albaha-KSA-0800H/2018	694002
MN120513.1	Middle East respiratory syndrome-related coronavirus isolate 016	694002
MN120514.1	Middle East respiratory syndrome-related coronavirus isolate 013	694002
MN365232.1	Middle East respiratory syndrome-related coronavirus strain Hu/Riyadh-KSA-19001796/2019	694002
MN365233.1	Middle East respiratory syndrome-related coronavirus strain Hu/Riyadh-KSA-19003852/2019	694002
MT226600.1	Middle East respiratory syndrome-related coronavirus isolate Camel/B8-03	694002
MT226601.1	Middle East respiratory syndrome-related coronavirus isolate Camel/B5/02	694002
MT226602.1	Middle East respiratory syndrome-related coronavirus isolate Camel/211	694002
MT226603.1	Middle East respiratory syndrome-related coronavirus isolate Camel/219	694002
MT226604.1	Middle East respiratory syndrome-related coronavirus isolate Camel/B5-02	694002
MT226605.1	Middle East respiratory syndrome-related coronavirus isolate Camel/227	694002
MT226606.1	Middle East respiratory syndrome-related coronavirus isolate Camel/228	694002
MT226607.1	Middle East respiratory syndrome-related coronavirus isolate Camel/1290	694002
OK017849.1	Sarbecovirus sp	694002
KF186567.1	Middle East respiratory syndrome coronavirus isolate Al-Hasa_1_2013	694002
KJ650098.1	Middle East respiratory syndrome coronavirus isolate Camel/Qatar_2_2014	694002
KT368837.1	Middle East respiratory syndrome coronavirus isolate camel/Jeddah/D45/2014	694002
KT368839.1	Middle East respiratory syndrome coronavirus isolate camel/Jeddah/D47/2014	694002
KT368849.1	Middle East respiratory syndrome coronavirus isolate camel/Jeddah/O23(b)/2014	694002
KT368852.1	Middle East respiratory syndrome coronavirus isolate camel/Jeddah/O47(b)/2014	694002
KT368856.1	Middle East respiratory syndrome coronavirus isolate camel/Jeddah/S94/2014	694002
KT368878.1	Middle East respiratory syndrome coronavirus isolate camel/Riyadh/Ry79/2015	694002
KJ713299.1	Middle East respiratory syndrome coronavirus isolate KSA-CAMEL-376	694002
KT368840.1	Middle East respiratory syndrome coronavirus isolate camel/Jeddah/D48/2014	694002
KT368842.1	Middle East respiratory syndrome coronavirus isolate camel/Jeddah/D50(b)/2014	694002
KT368845.1	Middle East respiratory syndrome coronavirus isolate camel/Jeddah/D92/2014	694002
KT368859.1	Middle East respiratory syndrome coronavirus isolate camel/Jeddah/Jd4/2015	694002
KT368867.1	Middle East respiratory syndrome coronavirus isolate camel/Jeddah/Jd199/2015	694002
KT368887.1	Middle East respiratory syndrome coronavirus isolate camel/Taif/T92/2015	694002
KT368888.1	Middle East respiratory syndrome coronavirus isolate camel/Taif/T98/2015	694002
KF600647.1	Middle East respiratory syndrome coronavirus isolate Al-Hasa_17_2013	694002
KT368824.1	Middle East respiratory syndrome coronavirus isolate camel/Jeddah/F13A/2014	694002
KT368846.1	Middle East respiratory syndrome coronavirus isolate camel/Jeddah/N51/2014	694002
KT368855.1	Middle East respiratory syndrome coronavirus isolate camel/Jeddah/S93/2014	694002
MK462243.1	Middle East respiratory syndrome-related coronavirus strain Hu/Jeddah-KSA-173RS1101/2017	694002
MK462245.1	Middle East respiratory syndrome-related coronavirus strain Hu/Jeddah-KSA-173RS1512/2017	694002
MK462246.1	Middle East respiratory syndrome-related coronavirus strain Hu/Jeddah-KSA-173RS1570/2017	694002
MT576585.1	Middle East respiratory syndrome-related coronavirus isolate MA_30	694002
KJ713297.1	Middle East respiratory syndrome coronavirus isolate KSA-CAMEL-503	694002
KT006149.2	2 Middle East respiratory syndrome coronavirus strain ChinaGD01	694002
KT026453.1	Middle East respiratory syndrome coronavirus strain Hu/Riyadh_KSA_2959_2015	694002
KT026455.1	Middle East respiratory syndrome coronavirus isolate Hu/Riyadh_KSA_2959_2015	694002
KT368827.1	Middle East respiratory syndrome coronavirus isolate camel/Jeddah/401/2014	694002
KT368866.1	Middle East respiratory syndrome coronavirus isolate camel/Jeddah/Jd175/2015	694002
KT368884.1	Middle East respiratory syndrome coronavirus isolate camel/Taif/T68/2015	694002
KF186566.1	Middle East respiratory syndrome coronavirus isolate Al-Hasa_2_2013	694002
KJ713295.1	Middle East respiratory syndrome coronavirus isolate KSA-CAMEL-505	694002
KJ713296.1	Middle East respiratory syndrome coronavirus isolate KSA-CAMEL-378	694002
KT368834.1	Middle East respiratory syndrome coronavirus isolate camel/Jeddah/D40/2014	694002
KT368858.1	Middle East respiratory syndrome coronavirus isolate camel/Jeddah/Jd1(b)/2015	694002
KT368875.1	Middle East respiratory syndrome coronavirus isolate camel/Riyadh/Ry179/2015	694002
KT368881.1	Middle East respiratory syndrome coronavirus isolate camel/Taif/T7/2015	694002
MG021451.1	Middle East respiratory syndrome-related coronavirus isolate NL13845	694002
MG021452.1	Middle East respiratory syndrome-related coronavirus isolate NL140422	694002
MN654999.1	Middle East respiratory syndrome-related coronavirus isolate Al-Hasa-SA4116/2017	694002
MN655009.1	Middle East respiratory syndrome-related coronavirus isolate Al-Hasa-SA4104/2017	694002
KC667074.1	Human betacoronavirus 2c England-Qatar/2012	694002
KU242423.1	Middle East respiratory syndrome coronavirus isolate Camel/UAE/D511-14	694002
KU242424.1	Middle East respiratory syndrome coronavirus isolate Camel/UAE/D469-14	694002
MN654971.1	Middle East respiratory syndrome-related coronavirus isolate Al-Hasa-SA2097/2015	694002
MN654973.1	Middle East respiratory syndrome-related coronavirus isolate Al-Hasa-SA1983/2015	694002
MN654983.1	Middle East respiratory syndrome-related coronavirus isolate Al-Hasa-SA4047/2017	694002
MN654984.1	Middle East respiratory syndrome-related coronavirus isolate Al-Hasa-SA4819	694002
MN654990.1	Middle East respiratory syndrome-related coronavirus isolate Al-Hasa-SA4535	694002
MN654991.1	Middle East respiratory syndrome-related coronavirus isolate Al-Hasa-SA1989/2015	694002
MN654995.1	Middle East respiratory syndrome-related coronavirus isolate Al-Hasa-SA4586/2018	694002
MN654997.1	Middle East respiratory syndrome-related coronavirus isolate Al-Hasa-SA4809	694002
MN655001.1	Middle East respiratory syndrome-related coronavirus isolate Al-Hasa-SA4765/2018	694002
MN655004.1	Middle East respiratory syndrome-related coronavirus isolate Al-Hasa-SA4554	694002
MN655006.1	Middle East respiratory syndrome-related coronavirus isolate Al-Hasa-SA4566/2018	694002
OK094446.1	Middle East respiratory syndrome-related coronavirus isolate Camel/Kenya/M23C07/2019	694002
OK094447.1	Middle East respiratory syndrome-related coronavirus isolate Camel/Kenya/M23C14/2019	694002
OK094448.1	Middle East respiratory syndrome-related coronavirus isolate Camel/Kenya/M23C07/2019	694002
OK094449.1	Middle East respiratory syndrome-related coronavirus isolate Camel/Kenya/M23C02/2019	694002
OK094450.1	Middle East respiratory syndrome-related coronavirus isolate Camel/Kenya/M23C06/2019	694002
OK094451.1	Middle East respiratory syndrome-related coronavirus isolate Camel/Kenya/M23C06/2019	694002
OK094452.1	Middle East respiratory syndrome-related coronavirus isolate Camel/Kenya/M23C14/2019	694002
OK094453.1	Middle East respiratory syndrome-related coronavirus isolate Camel/Kenya/M23C15/2019	694002
OK094454.1	Middle East respiratory syndrome-related coronavirus isolate Camel/Kenya/M23C15/2019	694002
OP654178.1	Middle East respiratory syndrome-related coronavirus isolate MERS-CoV/dromedary camel/Egypt/NC282/2015	694002
KC164505.2	Betacoronavirus England 1	694002
KC869678.4	Coronavirus Neoromicia/PML-PHE1/RSA/2011	694002
KT368869.1	Middle East respiratory syndrome coronavirus isolate camel/Riyadh/Ry137/2015	694002
KX034094.1	Middle East respiratory syndrome coronavirus isolate MERS-CoV/KOR/Seoul/050-1-2015	694002
NC_038294.1	Betacoronavirus England1 isolate H123990006	694002
MH259486.1	Middle East respiratory syndrome-related coronavirus isolate KSA_1723	694002
MN654975.1	Middle East respiratory syndrome-related coronavirus isolate Al-Hasa-SA2407/2016	694002
MN654976.1	Middle East respiratory syndrome-related coronavirus isolate Al-Hasa-SA4839	694002
MN654988.1	Middle East respiratory syndrome-related coronavirus isolate Al-Hasa-SA1946	694002
MN654989.1	Middle East respiratory syndrome-related coronavirus isolate Al-Hasa-SA2579/2017	694002
MN655005.1	Middle East respiratory syndrome-related coronavirus isolate Al-Hasa-SA4068/2017	694002
MN655008.1	Middle East respiratory syndrome-related coronavirus isolate Al-Hasa-SA2696/2017	694002
KT368841.1	Middle East respiratory syndrome coronavirus isolate camel/Jeddah/D49/2014	694002
KT368847.1	Middle East respiratory syndrome coronavirus isolate camel/Jeddah/N62(b)/2014	694002
KT368870.1	Middle East respiratory syndrome coronavirus isolate camel/Riyadh/Ry159(b)/2015	694002
KT368889.1	Middle East respiratory syndrome coronavirus isolate camel/Taif/T150/2015	694002
KX034099.1	Middle East respiratory syndrome coronavirus isolate MERS-CoV/KOR/Seoul/169-2015	694002
ON378807.1	MAG: Middle East respiratory syndrome-related coronavirus isolate BatCoV_B20-180	694002
KT368844.1	Middle East respiratory syndrome coronavirus isolate camel/Jeddah/D90/2014	694002
KT368865.1	Middle East respiratory syndrome coronavirus isolate camel/Jeddah/Jd90/2015	694002
KF600632.1	Middle East respiratory syndrome coronavirus isolate Al-Hasa_19_2013	694002
KT029139.1	Middle East respiratory syndrome coronavirus isolate MERS-CoV/KOR/KNIH/002_05_2015	694002
KT368853.1	Middle East respiratory syndrome coronavirus isolate camel/Jeddah/S100/2014	694002
MK796425.1	Middle East respiratory syndrome-related coronavirus isolate KNIH/002_05_2015	694002
MN655014.1	Middle East respiratory syndrome-related coronavirus isolate Al-Hasa-SA1948	694002
MT387202.1	Middle East respiratory syndrome-related coronavirus isolate KNIH_002	694002
OP712624.1	Middle East respiratory syndrome-related coronavirus isolate MERS-CoV/dromedary camel/Egypt/NC4713/2016	694002
OP712625.1	Middle East respiratory syndrome-related coronavirus isolate MERS-CoV/dromedary camel/Egypt/NC4714/2016	694002
OQ297692.1	MAG: Middle East respiratory syndrome-related coronavirus isolate GZ/L165	694002
KT368879.1	Middle East respiratory syndrome coronavirus isolate camel/Riyadh/Ry86/2015	694002
KT751244.1	Middle East respiratory syndrome-related coronavirus strain D2731	694002
KX034098.1	Middle East respiratory syndrome coronavirus isolate MERS-CoV/KOR/Seoul/162-1-2015	694002
MK967708.1	Middle East respiratory syndrome-related coronavirus isolate Merscov/Egypt/Camel/AHRI-FAO-1/2018	694002
MZ268405.1	Middle East respiratory syndrome-related coronavirus isolate MERS-CoV/Camel/Kenya/HKU-CAC10200/2020	694002
KF600651.1	Middle East respiratory syndrome coronavirus isolate Al-Hasa_18_2013	694002
KJ650297.1	Middle East respiratory syndrome coronavirus isolate KFU-HKU 1	694002
KF600628.1	Middle East respiratory syndrome coronavirus isolate Hafr-Al-Batin_1_2013	694002
MW545527.1	Middle East respiratory syndrome-related coronavirus isolate D1189	694002
MW545528.1	Middle East respiratory syndrome-related coronavirus isolate D1189	694002
KY688120.1	Middle East respiratory syndrome-related coronavirus strain Hu/Hufuf-KSA-11002/2015	694002
KY688123.1	Middle East respiratory syndrome-related coronavirus strain Hu/Hufuf-KSA-11150/2015	694002
KY688124.1	Middle East respiratory syndrome-related coronavirus strain Hu/Hufuf-KSA-11401/2015	694002
OP712623.1	Middle East respiratory syndrome-related coronavirus isolate MERS-CoV/dromedary camel/Egypt/NC283/2015	694002
KX108938.1	Middle East respiratory syndrome-related coronavirus isolate D2597	694002
KX108945.1	Middle East respiratory syndrome-related coronavirus isolate D1271/15	694002
KJ477103.2	Middle East respiratory syndrome-related coronavirus isolate NRCE-HKU270	694002
MN654992.1	Middle East respiratory syndrome-related coronavirus isolate Al-Hasa-SA2247/2016	694002
KJ650295.1	Middle East respiratory syndrome coronavirus isolate KFU-HKU 13	694002
KJ650296.1	Middle East respiratory syndrome coronavirus isolate KFU-HKU 19Dam	694002
KX108939.1	Middle East respiratory syndrome-related coronavirus isolate D252/15	694002
KX108940.1	Middle East respiratory syndrome-related coronavirus isolate D374/15	694002
KX108941.1	Middle East respiratory syndrome-related coronavirus isolate D383/15	694002
KX108942.1	Middle East respiratory syndrome-related coronavirus isolate D389/15	694002
KX108944.1	Middle East respiratory syndrome-related coronavirus isolate D1157/15	694002
KX108946.1	Middle East respiratory syndrome-related coronavirus isolate D1189	694002
DQ415901.1	Human coronavirus HKU1 strain N24 genotype A	694002
KX108937.1	Middle East respiratory syndrome-related coronavirus isolate D1164	694002
MN654977.1	Middle East respiratory syndrome-related coronavirus isolate Al-Hasa-SA2689/2017	694002
KR011263.1	Middle East respiratory syndrome coronavirus strain Hu/Riyadh-KSA-2345/2015	694002
KR011264.1	Middle East respiratory syndrome coronavirus strain Hu/Riyadh-KSA-2343/2015	694002
KR011265.1	Middle East respiratory syndrome coronavirus strain Hu/Riyadh-KSA-2466/2015	694002
KR011266.1	Middle East respiratory syndrome coronavirus strain Hu/Riyadh-KSA-2049/2015	694002
KT806044.1	Middle East respiratory syndrome coronavirus isolate Hu/Jeddah-KSA-C20843/2015	694002
KT806045.1	Middle East respiratory syndrome coronavirus isolate Hu/Jeddah-KSA-C21271/2015	694002
KT806046.1	Middle East respiratory syndrome coronavirus isolate Hu/Hufuf-KSA-11002/2015	694002
KT806048.1	Middle East respiratory syndrome coronavirus isolate Hu/Khobar-KSA-6736/2015	694002
KT806049.1	Middle East respiratory syndrome coronavirus isolate Hu/Riyadh-KSA-3181/2015	694002
KT806051.1	Middle East respiratory syndrome coronavirus isolate Hu/Riyadh-KSA-2716/2015	694002
KT806052.1	Middle East respiratory syndrome coronavirus isolate Hu/Kharj-KSA-2599/2015	694002
KT806053.1	Middle East respiratory syndrome coronavirus isolate Hu/Kharj-KSA-2598/2015	694002
KT806055.1	Middle East respiratory syndrome coronavirus isolate Hu/Jeddah-KSA-C20860/2015	694002
KT861628.1	Middle East respiratory syndrome-related coronavirus isolate Hu/Jordan-201440011123/2014	694002
KU710264.1	Middle East respiratory syndrome-related coronavirus isolate Hu/Taif/KSA-7032/2014	694002
KU851860.1	Middle East respiratory syndrome-related coronavirus isolate Hu/Riyadh-KSA-16121/2015	694002
KU851861.1	Middle East respiratory syndrome-related coronavirus isolate Hu/Riyadh-KSA-16120/2015	694002
KU851862.1	Middle East respiratory syndrome-related coronavirus isolate Hu/Riyadh-KSA-16117/2015	694002
KU851863.1	Middle East respiratory syndrome-related coronavirus isolate Hu/Riyadh-KSA-16077/2015	694002
KU851864.1	Middle East respiratory syndrome-related coronavirus isolate Hu/Riyadh-KSA-16098/2015	694002
KX154684.1	Middle East respiratory syndrome-related coronavirus isolate Hu/Riyadh-KSA-11739/2016	694002
KX154685.1	Middle East respiratory syndrome-related coronavirus isolate Hu/Riyadh-KSA-11740/2016	694002
KX154686.1	Middle East respiratory syndrome-related coronavirus isolate Hu/Riyadh-KSA-11898/2016	694002
KX154687.1	Middle East respiratory syndrome-related coronavirus isolate Hu/Riyadh-KSA-11958/2016	694002
KX154688.1	Middle East respiratory syndrome-related coronavirus isolate Hu/Riyadh-KSA-12160/2016	694002
KX154689.1	Middle East respiratory syndrome-related coronavirus isolate Hu/Riyadh-KSA-10208/2016	694002
KX154690.1	Middle East respiratory syndrome-related coronavirus isolate Hu/Jeddah-KSA-161RS1146/2016	694002
KX154691.1	Middle East respiratory syndrome-related coronavirus isolate Hu/Riyadh-KSA-12832/2016	694002
KX154692.1	Middle East respiratory syndrome-related coronavirus isolate Hu/Riyadh-KSA-12969/2016	694002
KX154693.1	Middle East respiratory syndrome-related coronavirus isolate Hu/Riyadh-KSA-13127/2016	694002
KX154694.1	Middle East respiratory syndrome-related coronavirus isolate Hu/Artawiyah-KSA-13328/2016	694002
MG011340.1	Middle East respiratory syndrome-related coronavirus isolate Hu/Riyadh-KSA-13798/2016	694002
MG011341.1	Middle East respiratory syndrome-related coronavirus isolate Hu/Qasim-KSA-13922/2016	694002
MG011343.1	Middle East respiratory syndrome-related coronavirus isolate Hu/Riyadh-KSA-14607/2016	694002
MG011344.1	Middle East respiratory syndrome-related coronavirus isolate Hu/Riyadh-KSA-14675/2016	694002
MG011346.1	Middle East respiratory syndrome-related coronavirus isolate Hu/Riyadh-KSA-14949/2016	694002
MG011347.1	Middle East respiratory syndrome-related coronavirus isolate Hu/Riyadh-KSA-14670/2016	694002
MG011348.1	Middle East respiratory syndrome-related coronavirus isolate Hu/Riyadh-KSA-17756/2016	694002
MG011349.1	Middle East respiratory syndrome-related coronavirus isolate Hu/Riyadh-KSA-17382/2016	694002
MG011350.1	Middle East respiratory syndrome-related coronavirus isolate Hu/Riyadh-KSA-16849/2016	694002
MG011356.1	Middle East respiratory syndrome-related coronavirus isolate Hu/Riyadh-KSA-21891/2016	694002
MG011360.1	Middle East respiratory syndrome-related coronavirus isolate Hu/Riyadh-KSA-K17000887/2017	694002
MG011361.1	Middle East respiratory syndrome-related coronavirus isolate Hu/Riyadh-KSA-K17000405/2017	694002
MG011362.1	Middle East respiratory syndrome-related coronavirus isolate Hu/Riyadh-KSA-K37029157/2016	694002
MG011342.2	Middle East respiratory syndrome-related coronavirus isolate Hu/Riyadh-KSA-13984/2016	694002
MG011345.2	Middle East respiratory syndrome-related coronavirus isolate Hu/Riyadh-KSA-15385/2016	694002
MG011351.2	Middle East respiratory syndrome-related coronavirus isolate Hu/Madinah-KSA-390/2016	694002
MG011352.2	Middle East respiratory syndrome-related coronavirus isolate Hu/Qasim-KSA-893/2016	694002
MG011353.2	Middle East respiratory syndrome-related coronavirus isolate Hu/Riyadh-KSA-19949/2016	694002
MG011354.2	Middle East respiratory syndrome-related coronavirus isolate Hu/Riyadh-KSA-20570/2016	694002
MG011355.2	Middle East respiratory syndrome-related coronavirus isolate Hu/Riyadh-KSA-21155/2016	694002
MG011357.2	Middle East respiratory syndrome-related coronavirus isolate Hu/Riyadh-KSA-24244/2016	694002
MG011358.2	Middle East respiratory syndrome-related coronavirus isolate Hu/Riyadh-KSA-24241/2016	694002
MG011359.2	Middle East respiratory syndrome-related coronavirus isolate Hu/Riyadh-KSA-16559/2016	694002
MG366483.1	Middle East respiratory syndrome-related coronavirus strain Hu/Riyadh-KSA-7413/2017	694002
MG520075.1	Middle East respiratory syndrome-related coronavirus isolate Hu/Riyadh-KSA-023D1N/2015	694002
MG520076.1	Middle East respiratory syndrome-related coronavirus isolate Hu/Riyadh-KSA-023D3N/2015	694002
MG757593.1	Middle East respiratory syndrome-related coronavirus isolate Hu/Riyadh-KSA-002D1N/2015	694002
MG757594.1	Middle East respiratory syndrome-related coronavirus isolate Hu/Riyadh-KSA-004D1S/2015	694002
MG757595.1	Middle East respiratory syndrome-related coronavirus isolate Hu/Riyadh-KSA-005D1S/2015	694002
MG757596.1	Middle East respiratory syndrome-related coronavirus isolate Hu/Riyadh-KSA-006D1S/2015	694002
MG757597.1	Middle East respiratory syndrome-related coronavirus isolate Hu/Riyadh-KSA-007D1N/2015	694002
MG757598.1	Middle East respiratory syndrome-related coronavirus isolate Hu/Riyadh-KSA-008D3N/2015	694002
MG757599.1	Middle East respiratory syndrome-related coronavirus isolate Hu/Riyadh-KSA-009D1N/2015	694002
MG757600.1	Middle East respiratory syndrome-related coronavirus isolate Hu/Riyadh-KSA-012D1S/2015	694002
MG757601.1	Middle East respiratory syndrome-related coronavirus isolate Hu/Riyadh-KSA-014D1N/2015	694002
MG757602.1	Middle East respiratory syndrome-related coronavirus isolate Hu/Riyadh-KSA-015D1P/2015	694002
MG757603.1	Middle East respiratory syndrome-related coronavirus isolate Hu/Riyadh-KSA-031D1N/2015	694002
MG757604.1	Middle East respiratory syndrome-related coronavirus isolate Hu/Riyadh-KSA-039D3T/2016	694002
MG757605.1	Middle East respiratory syndrome-related coronavirus isolate Hu/Riyadh-KSA-036D1N/2016	694002
MH310910.1	Middle East respiratory syndrome-related coronavirus strain Hu/Riyadh-KSA-7696/2017	694002
MH310911.1	Middle East respiratory syndrome-related coronavirus strain Hu/Riyadh-KSA-10717/2017	694002
KJ614529.1	Human betacoronavirus 2c Jordan-N3/2012 isolate MG167	694002
MZ268404.1	Middle East respiratory syndrome-related coronavirus isolate MERS-CoV/Camel/Ethiopia/HKU-CAC9690/2019	694002
OP866277.1	Middle East respiratory syndrome-related coronavirus isolate Camel/Ethiopia/Chifra/CAC4752/2017	694002
MG923468.1	Middle East respiratory syndrome-related coronavirus isolate MERS-CoV camel/Ethiopia/AAU-EPHI-HKU4458/2017	694002
KF961221.1	Middle East respiratory syndrome coronavirus isolate Qatar3	694002
KT861627.1	Middle East respiratory syndrome-related coronavirus isolate Hu/Jordan-20140010168/2014	694002
MN758606.1	Middle East respiratory syndrome-related coronavirus isolate camel/KFU-HKU-I/2017	694002
MN758607.1	Middle East respiratory syndrome-related coronavirus isolate camel/KFU-HKU-P/2017	694002
MN758608.1	Middle East respiratory syndrome-related coronavirus isolate camel/KFU-HKU-R/2017	694002
MN758609.1	Middle East respiratory syndrome-related coronavirus isolate camel/KFU-HKU-K/2017	694002
MN758610.1	Middle East respiratory syndrome-related coronavirus isolate camel/KFU-HKU-O/2017	694002
MN758611.1	Middle East respiratory syndrome-related coronavirus isolate camel/KFU-HKU-J/2017	694002
MN758612.1	Middle East respiratory syndrome-related coronavirus isolate camel/KFU-HKU-M/2017	694002
MN758613.1	Middle East respiratory syndrome-related coronavirus isolate camel/KFU-HKU-G/2017	694002
MN758614.1	Middle East respiratory syndrome-related coronavirus isolate camel/KFU-HKU-N/2017	694002
KX108943.1	Middle East respiratory syndrome-related coronavirus isolate D998/15	694002
KT806047.1	Middle East respiratory syndrome coronavirus isolate Hu/Hufuf-KSA-9158/2015	694002
KF961222.1	Middle East respiratory syndrome coronavirus isolate Qatar4	694002
OP866278.1	Middle East respiratory syndrome-related coronavirus isolate Camel/Ethiopia/Chifra/CAC4753/2017	694002
MH310912.1	Middle East respiratory syndrome-related coronavirus strain Hu/Riyadh-KSA-7344/2017	694002
MK564474.1	Middle East respiratory syndrome-related coronavirus isolate camel/MERS/Amibara/118/2017	694002
MK564475.1	Middle East respiratory syndrome-related coronavirus isolate camel/MERS/Amibara/126/2017	694002
LC706865.1	Merbecovirus sp	694002
KJ713298.1	Middle East respiratory syndrome coronavirus isolate KSA-CAMEL-363	694002
KF600652.1	Middle East respiratory syndrome coronavirus isolate Riyadh_2_2012	694002
KX034096.1	Middle East respiratory syndrome coronavirus isolate MERS-CoV/KOR/Seoul/077-2-2015	694002
KF186564.1	Middle East respiratory syndrome coronavirus isolate Al-Hasa_4_2013	694002
KF600630.1	Middle East respiratory syndrome coronavirus isolate Buraidah_1_2013	694002
MH822886.1	Middle East respiratory syndrome-related coronavirus strain MERS-CoV_England-KSA/1/2018	694002
MH259485.1	Middle East respiratory syndrome-related coronavirus isolate KSA_1722	694002
KF600644.1	Middle East respiratory syndrome coronavirus isolate Al-Hasa_16_2013	694002
OP866287.1	Middle East respiratory syndrome-related coronavirus isolate Camel/Ethiopia/Akaki/CAC9670/2019	694002
MG923467.1	Middle East respiratory syndrome-related coronavirus isolate MERS-CoV camel/Ethiopia/AAU-EPHI-HKU4448/2017	694002
KF600627.1	Middle East respiratory syndrome coronavirus isolate Al-Hasa_12_2013	694002
KU851859.1	Middle East respiratory syndrome-related coronavirus isolate Hu/Jeddah-KSA-3RS2702/2015	694002
KY688118.1	Middle East respiratory syndrome-related coronavirus strain Hu/Khobar-KSA-6736/2015	694002
OP866284.1	Middle East respiratory syndrome-related coronavirus isolate Camel/Ethiopia/Babile/CAC4868/2017	694002
OP906306.1	Middle East respiratory syndrome-related coronavirus isolate NRCE-HKU270	694002
KF600645.1	Middle East respiratory syndrome coronavirus isolate Al-Hasa_15_2013	694002
KF186565.1	Middle East respiratory syndrome coronavirus isolate Al-Hasa_3_2013	694002
OP866285.1	Middle East respiratory syndrome-related coronavirus isolate Camel/Ethiopia/Akaki/CAC9648/2019	694002
MH310909.1	Middle East respiratory syndrome-related coronavirus strain Hu/Riyadh-KSA-5767/2017	694002
KF600613.1	Middle East respiratory syndrome coronavirus isolate Riyadh_3_2013	694002
OP866279.1	Middle East respiratory syndrome-related coronavirus isolate Camel/Ethiopia/Gewane/CAC4791/2017	694002
OP866281.1	Middle East respiratory syndrome-related coronavirus isolate Camel/Ethiopia/Gewane/CAC4802/2017	694002
KF600612.1	Middle East respiratory syndrome coronavirus isolate Riyadh_1_2012	694002
KF600634.1	Middle East respiratory syndrome coronavirus isolate Al-Hasa_21_2013	694002
KY688119.1	Middle East respiratory syndrome-related coronavirus strain Hu/Aseer-KSA-Rs924/2015	694002
KY688122.1	Middle East respiratory syndrome-related coronavirus strain Hu/Hufuf-KSA-11767/2015	694002
KF600620.1	Middle East respiratory syndrome coronavirus isolate Bisha_1_2012	694002
KJ156869.1	Middle East respiratory syndrome coronavirus isolate Riyadh_9_2013	694002
KJ156874.1	Middle East respiratory syndrome coronavirus isolate Hafr-Al-Batin_6_2013	694002
KJ156881.1	Middle East respiratory syndrome coronavirus isolate Wadi-Ad-Dawasir_1_2013	694002
KJ156910.1	Middle East respiratory syndrome coronavirus isolate Hafr-Al-Batin_2_2013	694002
KJ156934.1	Middle East respiratory syndrome coronavirus isolate Riyadh_14_2013	694002
KJ156944.1	Middle East respiratory syndrome coronavirus isolate Riyadh_5_2013	694002
KJ156949.1	Middle East respiratory syndrome coronavirus isolate Taif_1_2013	694002
KJ156866.1	Middle East respiratory syndrome coronavirus isolate Al-Hasa_25_2013	694002
KJ156952.1	Middle East respiratory syndrome coronavirus isolate Riyadh_4_2013	694002
OP866274.1	Middle East respiratory syndrome-related coronavirus isolate Camel/Ethiopia/Amibara/CAC4366/2017	694002
MK462255.1	Middle East respiratory syndrome-related coronavirus strain Hu/Riyadh-KSA-18014504/2018	694002
MG596802.1	Middle East respiratory syndrome-related coronavirus isolate Bat-CoV/H	694002
MN654994.1	Middle East respiratory syndrome-related coronavirus isolate Al-Hasa-SA3228/2017	694002
OP866276.1	Middle East respiratory syndrome-related coronavirus isolate Camel/Ethiopia/Chifra/CAC4749/2017	694002
MG923466.1	Middle East respiratory syndrome-related coronavirus isolate MERS-CoV camel/Ethiopia/AAU-EPHI-HKU4412/2017	694002
ON325307.1	Middle East respiratory syndrome-related coronavirus isolate BatCoV/V	694002
OP866275.1	Middle East respiratory syndrome-related coronavirus isolate Camel/Ethiopia/Amibara/CAC4459/2017	694002
MF000458.1	Middle East respiratory syndrome-related coronavirus isolate Hu/Amman-Jordan-13030/2015	694002
MF000460.1	Middle East respiratory syndrome-related coronavirus isolate Hu/Amman-Jordan-12716/2015	694002
OP866280.1	Middle East respiratory syndrome-related coronavirus isolate Camel/Ethiopia/Gewane/CAC4787/2017	694002
KM015348.1	Middle East respiratory syndrome coronavirus isolate England/2/2013	694002
OP866290.1	Middle East respiratory syndrome-related coronavirus isolate Camel/Ethiopia/Amibara/CAC11179/2019	694002
KJ361503.1	Middle East respiratory syndrome coronavirus isolate Hu-France - FRA2_130569-2013_Isolate_Sanger	694002
KY688121.1	Middle East respiratory syndrome-related coronavirus strain Hu/Hufuf-KSA-11442/2015	694002
MG596803.1	Middle East respiratory syndrome-related coronavirus isolate Bat-CoV/P	694002
OP866288.1	Middle East respiratory syndrome-related coronavirus isolate Camel/Ethiopia/Akaki/CAC9691/2019	694002
KM210278.1	Middle East respiratory syndrome coronavirus isolate England/3/2013	694002
MH734114.1	Middle East respiratory syndrome-related coronavirus isolate MERS-CoV camel/Kenya/C1215/2018	694002
MH734115.1	Middle East respiratory syndrome-related coronavirus isolate MERS-CoV camel/Kenya/C1272/2018	694002
MK280984.2	Middle East respiratory syndrome-related coronavirus isolate Qatar15	694002
MN507638.1	Middle East respiratory syndrome-related coronavirus isolate llama-passaged-Qatar15	694002
KM210277.1	Middle East respiratory syndrome coronavirus isolate England/4/2013	694002
KC776174.1	Human betacoronavirus 2c Jordan-N3/2012	694002
OP866282.1	Middle East respiratory syndrome-related coronavirus isolate Camel/Ethiopia/Babile/CAC4849/2017	694002
OP866294.1	Middle East respiratory syndrome-related coronavirus isolate Camel/Ethiopia/Amibara/CAC11202/2019	694002
OP866289.1	Middle East respiratory syndrome-related coronavirus isolate Camel/Ethiopia/Amibara/CAC11175/2019	694002
MF000459.1	Middle East respiratory syndrome-related coronavirus isolate Hu/Amman-Jordan-12918/2015	694002
OQ401251.1	MAG: Merbecovirus PaGB01	694002
OP866283.1	Middle East respiratory syndrome-related coronavirus isolate Camel/Ethiopia/Babile/CAC4855/2017	694002
OQ305205.1	Porcine hemagglutinating encephalomyelitis virus strain PHEV/GD/2017	694002
KT877351.1	Middle East respiratory syndrome coronavirus isolate KSA_1724	694002
MN654974.1	Middle East respiratory syndrome-related coronavirus isolate Al-Hasa-SA2697/2017	694002
OK017848.1	Sarbecovirus sp	694002
OP866286.1	UNVERIFIED: Middle East respiratory syndrome-related coronavirus isolate Camel/Ethiopia/Akaki/CAC9650/2019	694002
MF593268.1	Middle East respiratory syndrome-related coronavirus strain Neoromicia/5038	694002
MN654996.1	Middle East respiratory syndrome-related coronavirus isolate Al-Hasa-SA2159/2016	694002
MN655007.1	Middle East respiratory syndrome-related coronavirus isolate Al-Hasa-SA1940	694002
MN654970.1	Middle East respiratory syndrome-related coronavirus isolate Al-Hasa-SA2408/2016	694002
MN654972.1	Middle East respiratory syndrome-related coronavirus isolate Al-Hasa-SA2196/2016	694002
MN654978.1	Middle East respiratory syndrome-related coronavirus isolate Al-Hasa-SA2199/2016	694002
MN654980.1	Middle East respiratory syndrome-related coronavirus isolate Al-Hasa-SA2108/2016	694002
MN654981.1	Middle East respiratory syndrome-related coronavirus isolate Al-Hasa-SA1962	694002
MN654982.1	Middle East respiratory syndrome-related coronavirus isolate Al-Hasa-SA2557/2017	694002
MN654985.1	Middle East respiratory syndrome-related coronavirus isolate Al-Hasa-SA1944	694002
MN654986.1	Middle East respiratory syndrome-related coronavirus isolate Al-Hasa-SA2691/2017	694002
MN654998.1	Middle East respiratory syndrome-related coronavirus isolate Al-Hasa-SA2675/2017	694002
MN655000.1	Middle East respiratory syndrome-related coronavirus isolate Al-Hasa-SA2626/2017	694002
MN655003.1	Middle East respiratory syndrome-related coronavirus isolate Al-Hasa-SA2679/2017	694002
MN655010.1	Middle East respiratory syndrome-related coronavirus isolate Al-Hasa-SA2673/2017	694002
MN655011.1	Middle East respiratory syndrome-related coronavirus isolate Al-Hasa-SA2205/2016	694002
MN655013.1	Middle East respiratory syndrome-related coronavirus isolate Al-Hasa-SA2575	694002
MN655002.1	Middle East respiratory syndrome-related coronavirus isolate Al-Hasa-SA2677/2017	694002
MF000457.1	Middle East respiratory syndrome-related coronavirus isolate Hu/Amman-Jordan-12641/2015	694002
MN655012.1	Middle East respiratory syndrome-related coronavirus isolate Al-Hasa-SA2685/2017	694002
MN654979.1	Middle East respiratory syndrome-related coronavirus isolate Al-Hasa-SA2681/2017	694002
MN654987.1	Middle East respiratory syndrome-related coronavirus isolate Al-Hasa-SA2687/2017	694002
MN654993.1	Middle East respiratory syndrome-related coronavirus isolate Al-Hasa-SA1950	694002
MN655015.1	Middle East respiratory syndrome-related coronavirus isolate Al-Hasa-SA1954	694002
MN655017.1	Middle East respiratory syndrome-related coronavirus isolate Al-Hasa-SA2117/2016	694002
OP866291.1	Middle East respiratory syndrome-related coronavirus isolate Camel/Ethiopia/Amibara/CAC11181/2019	694002
OP866292.1	Middle East respiratory syndrome-related coronavirus isolate Camel/Ethiopia/Amibara/CAC11188/2019	694002
KT326819.1	Middle East respiratory syndrome-related coronavirus strain MERS-CoV/KOR/KNIH/001_05_2015	694002
OP866293.1	Middle East respiratory syndrome-related coronavirus isolate Camel/Ethiopia/Amibara/CAC11191/2019	694002
OL622035.1	Middle East respiratory syndrome-related coronavirus isolate MERS-CoV_Riyadh_2016	694002
OL622036.1	Middle East respiratory syndrome-related coronavirus isolate MERS-CoV_Dammam_2019	694002
MN655016.1	Middle East respiratory syndrome-related coronavirus isolate Al-Hasa-SA1997/2015	694002
LC663783.1	Merbecovirus sp	694002
KF686343.1	Human coronavirus HKU1 strain HKU1/human/USA/HKU1-13/2010	694002
KF686346.1	Human coronavirus HKU1 strain HKU1/human/USA/HKU1-12/2010	694002
OL542832.1	Porcine hemagglutinating encephalomyelitis virus isolate GNU-2113	694002
OK073085.1	Human coronavirus HKU1 strain R63	694002
MK907286.1	Erinaceus hedgehog coronavirus HKU31 strain F6	694002
MK907287.1	Erinaceus hedgehog coronavirus HKU31 strain Rs13	694002
KU740200.1	Middle East respiratory syndrome-related coronavirus isolate MERS CoV/camel/Egypt/NRCE-NC163/2014, partial genome	694002
DQ415908.1	Human coronavirus HKU1 strain N11 genotype A	694002
MF618252.1	Murine hepatitis virus strain A59 isolate WT-MHV P250	694002
OK391221.1	UNVERIFIED: Human coronavirus OC43 strain OC43/China/23/2019	694002
KF430201.1	Human coronavirus HKU1 strain HKU1/human/USA/HKU1-18/2010	694002
KY983584.1	Human coronavirus HKU1 strain SC2628	694002
ON553964.1	Human coronavirus HKU1 isolate HCoV-HKU1/BIME352-01/2018	694002
AY597011.2	Human coronavirus HKU1 genotype A	694002
NC_006577.2	Human coronavirus HKU1	694002
KF686340.1	Human coronavirus HKU1 strain HKU1/human/USA/HKU1-5/2009	694002
MK167038.1	Human coronavirus HKU1 strain SC2521	694002
DQ415903.1	Human coronavirus HKU1 strain N3 genotype A	694002
KM027255.1	Middle East respiratory syndrome coronavirus isolate Jeddah_C7149/KSA/2014-04-05	694002
KM027256.1	Middle East respiratory syndrome coronavirus isolate Jeddah_C7569/KSA/2014-04-03	694002
KM027259.1	Middle East respiratory syndrome coronavirus isolate Jeddah_C9055/KSA/2014-04-14	694002
KJ477102.1	Middle East respiratory syndrome coronavirus	694002
KY674943.1	Human coronavirus HKU1 strain N09-1605B	694002
KY419109.1	Porcine hemagglutinating encephalomyelitis virus strain PHEV-CoV/swine/USA/15TOSU1655/2015	694002
DQ415899.1	Human coronavirus HKU1 strain N22 genotype C	694002
LC315651.2	Human coronavirus HKU1 Tokyo/SGH-18/2016 RNA	694002
DQ415911.1	Human coronavirus HKU1 strain N15 genotype B	694002
LC654448.1	Human coronavirus HKU1 Fukushima_H821_2020 RNA	694002
OK073086.1	Human coronavirus HKU1 strain H78	694002
KF745068.1	Middle East respiratory syndrome coronavirus isolate FRA/UAE	694002
KY419113.1	Porcine hemagglutinating encephalomyelitis virus strain PHEV CoV USA-15TOSU1582	694002
LC654447.1	Human coronavirus HKU1 Fukushima_H815_2020 RNA	694002
LC654449.1	Human coronavirus HKU1 Fukushima_O943_2020 RNA	694002
KM027262.1	Middle East respiratory syndrome coronavirus isolate Riyadh_2014KSA_683/KSA/2014	694002
KT121572.1	Middle East respiratory syndrome coronavirus isolate KFMC-5	694002
KT121573.1	Middle East respiratory syndrome coronavirus isolate KFMC-3	694002
KT121574.1	Middle East respiratory syndrome coronavirus isolate KFMC-9	694002
KT121575.1	Middle East respiratory syndrome coronavirus isolate KFMC-4	694002
KT121576.1	Middle East respiratory syndrome coronavirus isolate KFMC-6	694002
KT121577.1	Middle East respiratory syndrome coronavirus isolate KFMC-2	694002
KY674942.1	Human coronavirus HKU1 strain N09-1627B	694002
MF618253.1	Murine hepatitis virus strain A59 isolate MHV-ExoN(-) P250	694002
KJ556336.1	Middle East respiratory syndrome coronavirus isolate Jeddah_1_2013	694002
DQ415907.1	Human coronavirus HKU1 strain N10 genotype A	694002
DQ415914.1	Human coronavirus HKU1 strain N18 genotype A	694002
KT779555.1	Human coronavirus HKU1 isolate BJ01-p3	694002
KT779556.1	Human coronavirus HKU1 isolate BJ01-p9	694002
ON128614.1	Human coronavirus HKU1 isolate GZFE18147	694002
ON128615.1	Human coronavirus HKU1 isolate GZFE18183	694002
ON128613.1	Human coronavirus HKU1 isolate GZFE18139	694002
ON128616.1	Human coronavirus HKU1 isolate GZFE18186	694002
KJ361501.1	Middle East respiratory syndrome coronavirus isolate Hu-France - FRA2_130569-2013_IS_HTS	694002
KM027260.1	Middle East respiratory syndrome coronavirus isolate Jeddah_C10306/KSA/2014-04-20	694002
KY419106.1	Porcine hemagglutinating encephalomyelitis virus strain PHEV-CoV/swine/USA/15TOSU1785/2015	694002
KY419107.1	Porcine hemagglutinating encephalomyelitis virus strain PHEV-CoV/swine/USA/15TOSU1209/2015	694002
KY419111.1	Porcine hemagglutinating encephalomyelitis virus strain PHEV-CoV/swine/USA/15TOSU1727/2015	694002
ON553963.1	Human coronavirus HKU1 isolate HCoV-HKU1/BIME190-04/2017	694002
HM034837.1	Human coronavirus HKU1 isolate Caen1	694002
DQ415896.1	Human coronavirus HKU1 strain N19 genotype A	694002
DQ415905.1	Human coronavirus HKU1 strain N7 genotype A	694002
DQ415906.1	Human coronavirus HKU1 strain N9 genotype A	694002
KF917527.1	Middle East respiratory syndrome coronavirus isolate MERS-CoV-Jeddah-Camel-1	694002
KF958702.1	Middle East respiratory syndrome coronavirus isolate MERS-CoV-Jeddah-human-1	694002
DQ415897.1	Human coronavirus HKU1 strain N20 genotype C	694002
DQ415902.1	Human coronavirus HKU1 strain N25 genotype B	694002
DQ415912.1	Human coronavirus HKU1 strain N16 genotype C	694002
KF686341.1	Human coronavirus HKU1 strain HKU1/human/USA/HKU1-10/2010	694002
MW251308.1	Bat coronavirus RacCS203	694002
KT374050.1	Middle East respiratory syndrome coronavirus isolate KOREA/Seoul/163-2-2015	694002
KT374051.1	Middle East respiratory syndrome coronavirus isolate KOREA/Seoul/163-1-2015	694002
KT374052.1	Middle East respiratory syndrome coronavirus isolate KOREA/Seoul/014-1-2015	694002
KT374053.1	Middle East respiratory syndrome coronavirus isolate KOREA/Seoul/014-2-2015	694002
KT374054.1	Middle East respiratory syndrome coronavirus isolate KOREA/Seoul/035-1-2015	694002
KT374055.1	Middle East respiratory syndrome coronavirus isolate KOREA/Seoul/035-2-2015	694002
KT374056.1	Middle East respiratory syndrome coronavirus isolate KOREA/Seoul/168-1-2015	694002
KT374057.1	Middle East respiratory syndrome coronavirus isolate KOREA/Seoul/168-2-2015	694002
MW086534.1	Middle East respiratory syndrome-related coronavirus isolate MERS-CoV/JC31/Ramtha	694002
MW086535.1	Middle East respiratory syndrome-related coronavirus isolate MERS-CoV/JC32/Ramtha	694002
MW086538.1	Middle East respiratory syndrome-related coronavirus isolate MERS-CoV/JC44/Ramtha	694002
OR233302.1	Horseshoe bat sarbecovirus isolate Rp22DB159	694002
KY674921.1	Human coronavirus HKU1 strain N08-87	694002
MW086533.1	Middle East respiratory syndrome-related coronavirus isolate MERS-CoV/JC37/Ramtha	694002
OK391223.1	UNVERIFIED: Human coronavirus OC43 strain OC43/China/29/2019	694002
AY884001.1	Human coronavirus HKU1 genotype B	694002
DQ415898.1	Human coronavirus HKU1 strain N21 genotype C	694002
MW086539.1	Middle East respiratory syndrome-related coronavirus isolate MERS-CoV/JC33/Ramtha	694002
DQ415900.1	Human coronavirus HKU1 strain N23 genotype A	694002
MH940245.1	Human coronavirus HKU1 isolate SI17244	694002
KM027258.1	Middle East respiratory syndrome coronavirus isolate Jeddah_C8826/KSA/2014-04-12	694002
KM027261.1	Middle East respiratory syndrome coronavirus isolate Makkah_C9355/KSA/Makkah/2014-04-15	694002
KT225476.2	Middle East respiratory syndrome coronavirus isolate MERS-CoV/THA/CU/17_06_2015	694002
MT040335.1	Pangolin coronavirus isolate PCoV_GX-P5L	694002
MT040333.1	Pangolin coronavirus isolate PCoV_GX-P4L	694002
LC315650.2	Human coronavirus HKU1 Tokyo/SGH-15/2014 RNA	694002
MT040336.1	Pangolin coronavirus isolate PCoV_GX-P5E	694002
MT040334.1	Pangolin coronavirus isolate PCoV_GX-P1E	694002
KT121580.1	Middle East respiratory syndrome coronavirus isolate KFMC-1	694002
DQ415910.1	Human coronavirus HKU1 strain N14 genotype A	694002
MK357908.1	Middle East respiratory syndrome-related coronavirus isolate 011/DAB/C8/F<1	694002
MK357909.1	Middle East respiratory syndrome-related coronavirus isolate 011/LOM/C20/F<1	694002
MT072864.1	Pangolin coronavirus isolate PCoV_GX-P2V	694002
MZ081381.1	Betacoronavirus sp	694002
MW086527.1	Middle East respiratory syndrome-related coronavirus isolate MERS-CoV/JC17/Azraq	694002
MW086528.1	Middle East respiratory syndrome-related coronavirus isolate MERS-CoV/JC25/Ramtha	694002
MW086529.1	Middle East respiratory syndrome-related coronavirus isolate MERS-CoV/JC28/Ramtha	694002
MW086530.1	Middle East respiratory syndrome-related coronavirus isolate MERS-CoV/JC27/Ramtha	694002
MW086531.1	Middle East respiratory syndrome-related coronavirus isolate MERS-CoV/JC26/Ramtha	694002
MW086532.1	Middle East respiratory syndrome-related coronavirus isolate MERS-CoV/JC30/Ramtha	694002
DQ415913.1	Human coronavirus HKU1 strain N17 genotype C	694002
KT121578.1	Middle East respiratory syndrome coronavirus isolate KFMC-10	694002
KJ361502.1	Middle East respiratory syndrome coronavirus isolate Hu-France - FRA2_130569-2013_InSpu_Sanger	694002
KM027257.1	Middle East respiratory syndrome coronavirus isolate Jeddah_C7770/KSA/2014-04-07	694002
OQ297708.1	MAG: Pangolin coronavirus isolate GD/P79-9/2019	694002
DQ415909.1	Human coronavirus HKU1 strain N13 genotype A	694002
MW703458.1	Sarbecovirus sp	694002
DQ339101.1	Human coronavirus HKU1 strain N5P8 genotype A/B recombinant	694002
MK211379.1	Coronavirus BtRt-BetaCoV/GX2018	694002
OR261266.1	Rhinolophus thomasi bat coronavirus isolate RtVN21-197	694002
KT121579.1	Middle East respiratory syndrome coronavirus isolate KFMC-8	694002
KT121581.1	Middle East respiratory syndrome coronavirus isolate KFMC-7	694002
OR233322.1	Horseshoe bat sarbecovirus isolate Ra22QT106	694002
OR233323.1	Horseshoe bat sarbecovirus isolate Ra22QT135	694002
OR233324.1	Horseshoe bat sarbecovirus isolate Ra22QT77	694002
OR233328.1	Horseshoe bat sarbecovirus isolate Ra22QT137	694002
OR233325.1	Horseshoe bat sarbecovirus isolate Ra22DB163	694002
KF686342.1	Human coronavirus HKU1 strain HKU1/human/USA/HKU1-11/2009	694002
OR261268.1	Rhinolophus thomasi bat coronavirus isolate RtVN21-201	694002
MZ081379.1	Betacoronavirus sp	694002
LC706864.1	Merbecovirus sp	694002
MZ081377.1	Betacoronavirus sp	694002
MW532698.1	Pangolin coronavirus isolate GX_P2V	694002
OR233297.1	Horseshoe bat sarbecovirus isolate Rt21LC92	694002
OR260091.1	Human coronavirus HKU1 isolate HCoV-HKU1/NDL/IPP01	694002
MG923471.1	Middle East respiratory syndrome-related coronavirus isolate MERS-CoV camel/Burkina Faso/CIRAD-HKU785/2015	694002
LC663793.1	Sarbecovirus sp	694002
MZ081382.1	Betacoronavirus sp	694002
OR233291.1	Horseshoe bat sarbecovirus isolate Ra21CB8	694002
MZ081376.1	Betacoronavirus sp	694002
MZ081378.1	Betacoronavirus sp	694002
MZ081380.1	Betacoronavirus sp	694002
OR233292.1	Horseshoe bat sarbecovirus isolate Ra22DB107	694002
OR233304.1	Horseshoe bat sarbecovirus isolate Ra22DB191	694002
OR233303.1	Horseshoe bat sarbecovirus isolate Rt22SL9	694002
MK211375.1	Coronavirus BtRs-BetaCoV/YN2018A	694002
KF686344.1	Human coronavirus HKU1 strain HKU1/human/USA/HKU1-15/2009	694002
KT806054.1	Middle East respiratory syndrome coronavirus isolate Hu/Najran-KSA-C20915/2015	694002
ON128609.1	Human coronavirus HKU1 isolate BCH18024	694002
ON128610.1	Human coronavirus HKU1 isolate GY18102	694002
ON128611.1	Human coronavirus HKU1 isolate WZ17198	694002
ON128612.1	Human coronavirus HKU1 isolate WZ17244	694002
OK287355.1	Sarbecovirus sp	694002
OR261264.1	Rhinolophus thomasi bat coronavirus isolate RtVN21-193	694002
OR233301.1	Horseshoe bat sarbecovirus isolate Rt22SL115	694002
OR233311.1	Horseshoe bat sarbecovirus isolate Rt22SL130	694002
OR233312.1	Horseshoe bat sarbecovirus isolate Rt22SL58	694002
OR233313.1	Horseshoe bat sarbecovirus isolate Rt22SL85	694002
OR233314.1	Horseshoe bat sarbecovirus isolate Rt22SL92	694002
MK211377.1	Coronavirus BtRs-BetaCoV/YN2018C	694002
KY770858.1	Sarbecovirus sp	694002
OR233293.1	Horseshoe bat sarbecovirus isolate Rt22CB395	694002
OR233296.1	Horseshoe bat sarbecovirus isolate Rt22LC378	694002
OR233294.1	Horseshoe bat sarbecovirus isolate Rt22DB31	694002
OR233308.1	Horseshoe bat sarbecovirus isolate Rt21LC39	694002
OR233310.1	Horseshoe bat sarbecovirus isolate Rt22DB38	694002
MG923472.1	Middle East respiratory syndrome-related coronavirus isolate MERS-CoV camel/Nigeria/NS004/2015	694002
OR261267.1	Rhinolophus thomasi bat coronavirus isolate RtVN21-200	694002
OR261263.1	Rhinolophus thomasi bat coronavirus isolate RtVN21-192	694002
OR233300.1	Horseshoe bat sarbecovirus isolate Rt22QT124	694002
OR233316.1	Horseshoe bat sarbecovirus isolate Rt22QT161	694002
OR233317.1	Horseshoe bat sarbecovirus isolate Rt22QT178	694002
OR233318.1	Horseshoe bat sarbecovirus isolate Rt22QT36	694002
OR233319.1	Horseshoe bat sarbecovirus isolate Rt22QT46	694002
OR233320.1	Horseshoe bat sarbecovirus isolate Rt22QT48	694002
OR233321.1	Horseshoe bat sarbecovirus isolate Rt22QT53	694002
OR233298.1	Horseshoe bat sarbecovirus isolate Rt22QB78	694002
OR233299.1	Horseshoe bat sarbecovirus isolate Rt22QB8	694002
KY770859.1	Sarbecovirus sp	694002
KY770860.1	Sarbecovirus sp	694002
MK211374.1	Coronavirus BtRl-BetaCoV/SC2018	694002
MZ328294.1	Jingmen Rhinolophus sinicus betacoronavirus 1	694002
OM240725.1	Bat betacoronavirus isolate RaCH025	694002
OK017806.1	Sarbecovirus sp	694002
OR233305.1	Horseshoe bat sarbecovirus isolate Rt321LC192	694002
OR233295.1	Horseshoe bat sarbecovirus isolate Rt17DN420	694002
OK017803.1	Sarbecovirus sp	694002
OK017804.1	Sarbecovirus sp	694002
OK017805.1	Sarbecovirus sp	694002
KU710265.1	Middle East respiratory syndrome-related coronavirus isolate Hu/Taif/KSA-7032/2014/S530del	694002
OP776338.1	Sarbecovirus sp	694002
KP719927.1	Middle East respiratory syndrome coronavirus isolate Camel/UAE/D1164	694002
KP719928.1	Middle East respiratory syndrome coronavirus isolate Camel/UAE/D1164	694002
KP719929.1	Middle East respiratory syndrome coronavirus isolate Camel/UAE/D1164	694002
KP719930.1	Middle East respiratory syndrome coronavirus isolate Camel/UAE/D1164	694002
KP719931.1	Middle East respiratory syndrome coronavirus isolate Camel/UAE/D1339	694002
KP719932.1	Middle East respiratory syndrome coronavirus isolate Camel/UAE/D1243	694002
KP719933.1	Middle East respiratory syndrome coronavirus isolate Camel/UAE/D1209/2014	694002
OK017801.1	Sarbecovirus sp	694002
OK017820.1	Sarbecovirus sp	694002
OK017825.1	Sarbecovirus sp	694002
OK017814.1	Sarbecovirus sp	694002
OK017815.1	Sarbecovirus sp	694002
OK017816.1	Sarbecovirus sp	694002
OK017817.1	Sarbecovirus sp	694002
OK017818.1	Sarbecovirus sp	694002
OK017821.1	Sarbecovirus sp	694002
OK017828.1	Sarbecovirus sp	694002
OK017837.1	Sarbecovirus sp	694002
OK017826.1	Sarbecovirus sp	694002
OK017827.1	Sarbecovirus sp	694002
OK017802.1	Sarbecovirus sp	694002
OK017835.1	Sarbecovirus sp	694002
OK017860.1	Sarbecovirus sp	694002
OK017792.1	Sarbecovirus sp	694002
OK017813.1	Sarbecovirus sp	694002
OK017819.1	Sarbecovirus sp	694002
OK017824.1	Sarbecovirus sp	694002
OK017840.1	Sarbecovirus sp	694002
OK017843.1	Sarbecovirus sp	694002
OK017836.1	Sarbecovirus sp	694002
OK017833.1	Sarbecovirus sp	694002
OK017834.1	Sarbecovirus sp	694002
OK017839.1	Sarbecovirus sp	694002
OK287354.1	Sarbecovirus sp	694002
MT121216.1	Pangolin coronavirus isolate MP789	694002
OK017832.1	Sarbecovirus sp	694002
OK017812.1	Sarbecovirus sp	694002
OK017822.1	Sarbecovirus sp	694002
OK017823.1	Sarbecovirus sp	694002
OK017809.1	Sarbecovirus sp	694002
OK017859.1	Sarbecovirus sp	694002
OK017858.1	Sarbecovirus sp	694002
OK017838.1	Sarbecovirus sp	694002
OR261262.1	Rhinolophus thomasi bat coronavirus isolate RtVN21-29	694002
LC687393.1	Human coronavirus HKU1 Fukushima_H519_2019 RNA	694002
OK017807.1	Sarbecovirus sp	694002
OR261265.1	Rhinolophus siamensis bat sarbecovirus isolate RsVN21-195	694002
MG923475.1	Middle East respiratory syndrome-related coronavirus isolate MERS-CoV camel/Nigeria/NV1657/2016	694002
MG923478.1	Middle East respiratory syndrome-related coronavirus isolate MERS-CoV camel/Nigeria/NV1673/2016	694002
MG923480.1	Middle East respiratory syndrome-related coronavirus isolate MERS-CoV camel/Nigeria/NV1787/2016	694002
MG923481.1	Middle East respiratory syndrome-related coronavirus isolate MERS-CoV camel/Nigeria/NV2020/2016	694002
MG923477.1	Middle East respiratory syndrome-related coronavirus isolate MERS-CoV camel/Nigeria/NV2040/2016	694002
MG923476.1	Middle East respiratory syndrome-related coronavirus isolate MERS-CoV camel/Nigeria/NV1989/2016	694002
MG923479.1	Middle East respiratory syndrome-related coronavirus isolate MERS-CoV camel/Nigeria/NV1712/2016	694002
MG923474.1	Middle East respiratory syndrome-related coronavirus isolate MERS-CoV camel/Nigeria/NV1405/2016	694002
OK017811.1	Sarbecovirus sp	694002
OK017845.1	Sarbecovirus sp	694002
OK017844.1	Sarbecovirus sp	694002
OK017810.1	Sarbecovirus sp	694002
OK017846.1	Sarbecovirus sp	694002
MG923470.1	Middle East respiratory syndrome-related coronavirus isolate MERS-CoV camel/Burkina Faso/CIRAD-HKU434/2015	694002
MG923469.1	Middle East respiratory syndrome-related coronavirus isolate MERS-CoV camel/Morocco/CIRAD-HKU213/2015	694002
OK017829.1	Sarbecovirus sp	694002
OK017808.1	Sarbecovirus sp	694002
OK017831.1	Sarbecovirus sp	694002
OQ401249.1	MAG: Sarbecovirus RfGB02	694002
MG923473.1	Middle East respiratory syndrome-related coronavirus isolate MERS-CoV camel/Burkina Faso/CIRAD-HKU697/2015	694002
OK017853.1	Sarbecovirus sp	694002
OK017855.1	Sarbecovirus sp	694002
OK017854.1	Sarbecovirus sp	694002
KY674941.1	Human coronavirus HKUstrain N09-1663B	694002
OK017852.1	Sarbecovirus sp	694002
OK017841.1	Sarbecovirus sp	694002
OK017842.1	Sarbecovirus sp	694002
OK017830.1	Sarbecovirus sp	694002
MW719567.1	Sarbecovirus RhGB01	694002
OK017793.1	Sarbecovirus sp	694002
OQ401247.1	MAG: Sarbecovirus RfGB01	694002
DQ415904.1	Human coronavirus HKU1 strain N6 genotype A	694002
OK391222.1	UNVERIFIED: Human coronavirus OC43 strain OC43/China/26/2019	694002
GU190215.1	Bat coronavirus BM48-31/BGR/2008	694002
NC_014470.1	Bat coronavirus BM48-31/BGR/2008	694002
KJ361500.1	Middle East respiratory syndrome coronavirus isolate Hu-France (UAE) - FRA1_1627-2013_BAL_Sanger	694002
MT726045.1	Sarbecovirus sp	694002
MT726043.1	Sarbecovirus sp	694002
OQ401248.1	MAG: Sarbecovirus sp	694002
MZ190138.1	Bat SARS-like coronavirus Khosta-2 strain BtCoV/Khosta-2/Rh/Russia/2020	694002
OK391230.1	UNVERIFIED: Human coronavirus OC43 strain OC43/China/P43/2021	694002
OK017857.1	Sarbecovirus sp	694002
OK017799.1	Sarbecovirus sp	694002
OK017794.1	Sarbecovirus sp	694002
OK017795.1	Sarbecovirus sp	694002
OK017797.1	Sarbecovirus sp	694002
OK017798.1	Sarbecovirus sp	694002
OK017800.1	Sarbecovirus sp	694002
EF065516.1	Bat coronavirus HKU9-4	694002
EF065515.1	Bat coronavirus HKU9-3	694002
HM211098.1	Bat coronavirus HKU9-5-1	694002
HM211100.1	Bat coronavirus HKU9-10-1	694002
MG762674.1	Rousettus bat coronavirus HKU9 isolate Rousettus spp/Jinghong/2009	694002
OK017856.1	Sarbecovirus sp	694002
MZ293739.1	Rousettus bat coronavirus isolate PREDICT/GCS-242	694002
HM211101.1	Bat coronavirus HKU9-10-2	694002
OK067319.1	Pteropus rufus nobecovirus isolate AMB130	694002
EF065513.1	Rousettus bat coronavirus HKU9	694002
NC_009021.1	Rousettus bat coronavirus HKU9	694002
HM211099.1	Bat coronavirus HKU9-5-2	694002
MZ293752.1	Rousettus bat coronavirus isolate SBB-726	694002
MZ293755.1	Rousettus bat coronavirus isolate SBB-797	694002
EF065514.1	Bat coronavirus HKU9-2	694002
MZ293754.1	Rousettus bat coronavirus isolate SBB-788	694002
MZ293753.1	Rousettus bat coronavirus isolate SBB-747	694002
MZ293756.1	Rousettus bat coronavirus isolate SBB-943	694002
KY938558.1	Sarbecovirus sp	694002
OK067321.1	Rousettus madagascariensis nobecovirus isolate MIZ240	694002
OK067320.1	Rousettus madagascariensis nobecovirus isolate MIZ178	694002
MZ190137.1	Bat SARS-like coronavirus Khosta-1 strain BtCoV/Khosta-1/Rh/Russia/2020	694002
MW202339.1	MAG: Human coronavirus OC43 isolate OC43_S219	694002
KU182964.1	Sarbecovirus sp	694002
OK017796.1	Sarbecovirus sp	694002
KY352407.1	Severe acute respiratory syndrome-related coronavirus strain BtKY72	694002
MN908947.3	Severe acute respiratory syndrome coronavirus 2 isolate Wuhan-Hu-1	694002
AY274119.3	SARS coronavirus Tor2	694002
AY613950.1	SARS coronavirus PC4-227	694002
PP421220	EriCoV/RU/MOW15-1/2022	694002
PP421221	EriCoV/RU/MOW15-2/2022	694002

## Sheet: S3 Coronaviruses RdRp ID
GenBank ID	Virus name in Genbank	Taxonomy ID
MZ605015.1	Betacoronavirus Erinaceus isolate bCoV/Erinaceus/Poland/J3/2020 RNA-dependent RNA polymerase gene, partial cds	2720538
MZ605023.1	Betacoronavirus Erinaceus isolate bCoV/Erinaceus/Poland/J34/2020 RNA-dependent RNA polymerase gene, partial cds	2720538
MZ605024.1	Betacoronavirus Erinaceus isolate bCoV/Erinaceus/Poland/J25/2020 RNA-dependent RNA polymerase gene, partial cds	2720538
MZ605016.1	Betacoronavirus Erinaceus isolate bCoV/Erinaceus/Poland/J17/2020 RNA-dependent RNA polymerase gene, partial cds	2720538
MZ605017.1	Betacoronavirus Erinaceus isolate bCoV/Erinaceus/Poland/J22/2020 RNA-dependent RNA polymerase gene, partial cds	2720538
MZ605019.1	Betacoronavirus Erinaceus isolate bCoV/Erinaceus/Poland/J24/2020 RNA-dependent RNA polymerase gene, partial cds	2720538
MZ605020.1	Betacoronavirus Erinaceus isolate bCoV/Erinaceus/Poland/J26/2020 RNA-dependent RNA polymerase gene, partial cds	2720538
PP721358.1	Betacoronavirus Erinaceus isolate bCoV/Erinaceus/Poland/J63/2021 RNA-dependent RNA polymerase (orf1ab) gene, partial cds	2720538
PP721359.1	Betacoronavirus Erinaceus isolate bCoV/Erinaceus/Poland/J71/2021 RNA-dependent RNA polymerase (orf1ab) gene, partial cds	2720538
PP721362.1	Hedgehog coronavirus 1 isolate bCoV/Erinaceus/Poland/J64/2021, complete genome	1965093
PP721361.1	Hedgehog coronavirus 1 isolate bCoV/Erinaceus/Poland/J24/2020, complete genome	1965093
PP721360.1	Betacoronavirus Erinaceus isolate bCoV/Erinaceus/Poland/J72/2021 RNA-dependent RNA polymerase (orf1ab) gene, partial cds	2720538
PP721357.1	Betacoronavirus Erinaceus isolate bCoV/Erinaceus/Poland/J49/2021 RNA-dependent RNA polymerase (orf1ab) gene, partial cds	2720538
KC545386.1	Betacoronavirus Erinaceus/VMC/DEU/2012 isolate ErinaceusCoV/2012-216/GER/2012, complete genome	1385427
MW246802.1	Betacoronavirus Erinaceus isolate ErinaceusCoV/Italy/50265-15/2019, complete genome	2720538
MW246799.1	Betacoronavirus Erinaceus isolate ErinaceusCoV/Italy/50265-11/2019, complete genome	2720538
MW246798.1	Betacoronavirus Erinaceus isolate ErinaceusCoV/Italy/50265-17/2018, complete genome	2720538
MW246800.1	Betacoronavirus Erinaceus isolate ErinaceusCoV/Italy/50265-12/2019, complete genome	2720538
MW246796.1	Betacoronavirus Erinaceus isolate ErinaceusCoV/Italy/50265-19/2018, complete genome	2720538
MW246795.1	Betacoronavirus Erinaceus isolate ErinaceusCoV/Italy/116988-1/2018, complete genome	2720538
MW246801.1	Betacoronavirus Erinaceus isolate ErinaceusCoV/Italy/50265-13/2019, complete genome	2720538
MW246797.1	Betacoronavirus Erinaceus isolate ErinaceusCoV/Italy/50265-1/2018, complete genome	2720538
NC_039207.1	Betacoronavirus Erinaceus/VMC/DEU/2012 isolate ErinaceusCoV/2012-174/GER/2012, complete genome	1385427
MK679660.1	Hedgehog coronavirus 1, complete genome	1965093
PP724614.1	Hedgehog coronavirus 1 isolate H9 ORF1ab polyprotein (ORF1ab) and ORF1a polyprotein (ORF1ab) genes, partial cds; spike glycoprotein (S), ORF3 protein (ORF3), and ORF4a protein (ORF4a) genes, complete cds; and ORF4b protein (ORF4b) gene, partial cds	1965093
OQ627357.1	Orthocoronavirinae sp. isolate 82388-8 RNA dependent RNA polymerase gene, partial cds	2809631
MT024741.1	Betacoronavirus Erinaceus isolate ErinaceusCoV/Italy/50265-17/2018 RNA-dependent RNA polymerase gene, partial cds	2720538
MT024751.1	Betacoronavirus Erinaceus isolate ErinaceusCoV/Italy/50265-15/2019 RNA-dependent RNA polymerase gene, partial cds	2720538
MT024748.1	Betacoronavirus Erinaceus isolate ErinaceusCoV/Italy/50265-11/2019 RNA-dependent RNA polymerase gene, partial cds	2720538
MT024747.1	Betacoronavirus Erinaceus isolate ErinaceusCoV/Italy/50265-10/2018 RNA-dependent RNA polymerase gene, partial cds	2720538
MT024743.1	Betacoronavirus Erinaceus isolate ErinaceusCoV/Italy/50265-1/2018 RNA-dependent RNA polymerase gene, partial cds	2720538
MT024740.1	Betacoronavirus Erinaceus isolate ErinaceusCoV/Italy/116988-2/2018 RNA-dependent RNA polymerase gene, partial cds	2720538
OQ627355.1	Orthocoronavirinae sp. isolate 82388-2 RNA dependent RNA polymerase gene, partial cds	2809631
MT024742.1	Betacoronavirus Erinaceus isolate ErinaceusCoV/Italy/50265-19/2018 RNA-dependent RNA polymerase gene, partial cds	2720538
MT024749.1	Betacoronavirus Erinaceus isolate ErinaceusCoV/Italy/50265-12/2019 RNA-dependent RNA polymerase gene, partial cds	2720538
OQ627358.1	Orthocoronavirinae sp. isolate 153105 RNA dependent RNA polymerase gene, partial cds	2809631
OQ627356.1	Orthocoronavirinae sp. isolate 82388-4 RNA dependent RNA polymerase gene, partial cds	2809631
OQ627335.1	Orthocoronavirinae sp. isolate 352998 RNA dependent RNA polymerase gene, partial cds	2809631
OQ627363.1	Orthocoronavirinae sp. isolate 125532 RNA dependent RNA polymerase gene, partial cds	2809631
OP902542.1	Betacoronavirus Erinaceus isolate 289/2021 RNA-dependent RNA polymerase gene, partial cds	2720538
MT024744.1	Betacoronavirus Erinaceus isolate ErinaceusCoV/Italy/50265-3/2018 RNA-dependent RNA polymerase gene, partial cds	2720538
MT024739.1	Betacoronavirus Erinaceus isolate ErinaceusCoV/Italy/116988-1/2018 RNA-dependent RNA polymerase gene, partial cds	2720538
OQ627359.1	Orthocoronavirinae sp. isolate 143483 RNA dependent RNA polymerase gene, partial cds	2809631
OQ627336.1	Orthocoronavirinae sp. isolate 352991 RNA dependent RNA polymerase gene, partial cds	2809631
OQ627337.1	Orthocoronavirinae sp. isolate 230669 RNA dependent RNA polymerase gene, partial cds	2809631
MT024750.1	Betacoronavirus Erinaceus isolate ErinaceusCoV/Italy/50265-13/2019 RNA-dependent RNA polymerase gene, partial cds	2720538
OQ627360.1	Orthocoronavirinae sp. isolate 216503 RNA dependent RNA polymerase gene, partial cds	2809631
MT024752.1	Betacoronavirus Erinaceus isolate ErinaceusCoV/Italy/50265-16/2019 RNA-dependent RNA polymerase gene, partial cds	2720538
OQ627341.1	Orthocoronavirinae sp. isolate 381056 RNA dependent RNA polymerase gene, partial cds	2809631
MT024745.1	Betacoronavirus Erinaceus isolate ErinaceusCoV/Italy/50265-4/2018 RNA-dependent RNA polymerase gene, partial cds	2720538
OQ627346.1	Orthocoronavirinae sp. isolate 381069 RNA dependent RNA polymerase gene, partial cds	2809631
OQ627347.1	Orthocoronavirinae sp. isolate 381061 RNA dependent RNA polymerase gene, partial cds	2809631
OP902541.1	Betacoronavirus Erinaceus isolate 1930/2021 RNA-dependent RNA polymerase gene, partial cds	2720538
OQ627345.1	Orthocoronavirinae sp. isolate 388538 RNA dependent RNA polymerase gene, partial cds	2809631
OP902546.1	Betacoronavirus Erinaceus isolate 402/2021 RNA-dependent RNA polymerase gene, partial cds	2809631
OP902545.1	Betacoronavirus Erinaceus isolate 288/2021 RNA-dependent RNA polymerase gene, partial cds	2809631
OQ627350.1	Orthocoronavirinae sp. isolate 430116 RNA dependent RNA polymerase gene, partial cds	2809631
OQ627348.1	Orthocoronavirinae sp. isolate 430106 RNA dependent RNA polymerase gene, partial cds	2809631
OQ627344.1	Orthocoronavirinae sp. isolate 388541 RNA dependent RNA polymerase gene, partial cds	2809631
OP902544.1	Betacoronavirus Erinaceus isolate 1932/2022 RNA-dependent RNA polymerase gene, partial cds	2720538
OQ627351.1	Orthocoronavirinae sp. isolate 82388-1 RNA dependent RNA polymerase gene, partial cds	2809631
OP902543.1	Betacoronavirus Erinaceus isolate 1931/2021 RNA-dependent RNA polymerase gene, partial cds	2720538
OQ627366.1	Orthocoronavirinae sp. isolate 424098-14 RNA dependent RNA polymerase gene, partial cds	2809631
OQ627362.1	Orthocoronavirinae sp. isolate 433644-3 RNA dependent RNA polymerase gene, partial cds	2809631
OQ627353.1	Orthocoronavirinae sp. isolate 222032 RNA dependent RNA polymerase gene, partial cds	2809631
OQ627364.1	Orthocoronavirinae sp. isolate 424098-5 RNA dependent RNA polymerase gene, partial cds	2809631
OQ627349.1	Orthocoronavirinae sp. isolate 418447 RNA dependent RNA polymerase gene, partial cds	2809631
OQ627354.1	Orthocoronavirinae sp. isolate 430132 RNA dependent RNA polymerase gene, partial cds	2809631
MT024746.1	Betacoronavirus Erinaceus isolate ErinaceusCoV/Italy/50265-5/2018 RNA-dependent RNA polymerase gene, partial cds	2720538
OQ627352.1	Orthocoronavirinae sp. isolate 2641-3 RNA dependent RNA polymerase gene, partial cds	2809631
OQ627367.1	Orthocoronavirinae sp. isolate 424098-9 RNA dependent RNA polymerase gene, partial cds	2809631
KC545384.1	Betacoronavirus Erinaceus/VMC/DEU/2012 isolate ErinaceusCoV/2012-68/GER/2012 RNA-dependent RNA polymerase gene, partial cds	1385427
OP595355.1	Betacoronavirus Erinaceus isolate 21067110/1 RNA-dependent RNA polymerase gene, partial cds	2720538
OR506455.1	Betacoronavirus Erinaceus isolate 49 RNA-dependent RNA polymerase (RdRp) gene, partial cds	2720538
OQ703948.1	Betacoronavirus Erinaceus isolate 15 RNA-dependent RNA polymerase gene, partial cds	2720538
OR506458.1	Betacoronavirus Erinaceus isolate 64 RNA-dependent RNA polymerase (RdRp) gene, partial cds	2720538
OQ703956.1	Betacoronavirus Erinaceus isolate 36 RNA-dependent RNA polymerase gene, partial cds	2720538
OQ703957.1	Betacoronavirus Erinaceus isolate 43 RNA-dependent RNA polymerase gene, partial cds	2720538
OQ703950.1	Betacoronavirus Erinaceus isolate 18 RNA-dependent RNA polymerase gene, partial cds	2720538
OQ703958.1	Betacoronavirus Erinaceus isolate 48 RNA-dependent RNA polymerase gene, partial cds	2720538
OQ703959.1	Betacoronavirus Erinaceus isolate 28 RNA-dependent RNA polymerase gene, partial cds	2720538
OQ703951.1	Betacoronavirus Erinaceus isolate 29 RNA-dependent RNA polymerase gene, partial cds	2720538
OQ714708.1	Betacoronavirus Erinaceus isolate 7 RNA-dependent RNA polymerase gene, partial cds	2720538
OQ134973.1	Betacoronavirus Erinaceus isolate 24747_3_2022 RNA-dependent RNA polymerase gene, partial cds	2720538
OQ703955.1	Betacoronavirus Erinaceus isolate 34 RNA-dependent RNA polymerase gene, partial cds	2720538
OQ703949.1	Betacoronavirus Erinaceus isolate 17 RNA-dependent RNA polymerase gene, partial cds	2720538
KC545385.1	Betacoronavirus Erinaceus/VMC/DEU/2012 isolate ErinaceusCoV/2012-51/GER/2012 RNA-dependent RNA polymerase gene, partial cds	1385427
OM451212.1	MAG: Erinaceus hedgehog coronavirus HKU31 isolate HeN-F3 ORF1ab, spike protein, and hypothetical protein genes, complete cds; envelop protein and membrane protein genes, partial cds; and nucleocapsid protein gene, complete cds	2664184
OM451213.1	MAG: Erinaceus hedgehog coronavirus HKU31 isolate HeB-MO1 ORF1ab, spike protein, hypothetical protein, envelop protein, membrane protein, and nucleocapsid protein genes, complete cds	2823279
MT002835.1	Hedgehog coronavirus isolate HBB13 RNA-dependent RNA polymerase (RdRp) gene, partial cds	2823279
MT002834.1	Hedgehog coronavirus isolate HBB8 RNA-dependent RNA polymerase (RdRp) gene, partial cds	2823279
MK907287.1	Erinaceus hedgehog coronavirus HKU31 strain Rs13, complete genome	2664184
MK907286.1	Erinaceus hedgehog coronavirus HKU31 strain F6, complete genome	2664184

## Sheet: S4 Arena L- and S-seqments ID
GenBank ID	Virus name in Genbank	Taxonomy ID
Arena L-segments
PP934155.1	Erinaceus europaeus arenavirus isolate EEAV/676/22IT segment L, complete sequence	3230302
PP934157.1	Erinaceus europaeus arenavirus isolate EEAV/403/22IT segment L, complete sequence	3230302
PP934158.1	Erinaceus europaeus arenavirus isolate EEAV/1175/19IT segment L, complete sequence	3230302
PP934156.1	Erinaceus europaeus arenavirus isolate EEAV/1277/19IT segment L, complete sequence	3230302
OP899820.1	UNVERIFIED: Mammarenavirus sp. ORF1-like, ORF2-like, ORF3-like, and ORF4-like genes, complete sequence	2022412
OP191655.1	Mecsek Mountains virus strain MEMV/MR1/2015/HUN L protein and Z-protein genes, complete cds	3036599
KY432892.1	Alxa virus isolate RtDs-AreV-IM2014 RNA-dependent RNA polymerase (L) and Z protein (Z) genes, complete cds	2847047
KP867642.1	Okahandja virus strain N73 OkhMi.n4 segment L, complete sequence	3052321
GU078661.1	Merino Walk virus Z protein and L genes, complete cds	3052319
AB586645.1	Mammarenavirus lunaense genomic RNA, segment L, complete sequence, strain: LSK-1	3052315
AY772169.1	Mopeia virus AN20410 segment L, complete sequence	300175
KJ855307.1	Gairo virus isolate TZ-27421_L segment L, complete sequence	3052306
DQ328876.1	Mobala virus strain Acar 3080 segment L, complete sequence	3052325
U73034.2	Lassa virus Z protein and L protein genes, complete cds	3052310
MF414201.1	Lijiang virus isolate KS4 RNA-dependent RNA polymerase and Z protein genes, complete cds	2201415
KC669693.1	Loie River virus isolate R5074 Z protein (Z) and RNA-dependent RNA polymerase (L) genes, complete cds	3052313
KJ909795.1	Wenzhou virus isolate Rn-242 segment L, complete sequence	3052330
DQ328878.1	Ippy virus strain Dak An B 188 d segment L, complete sequence	3052308
KP867641.1	Mariental virus strain N27 MRMi.n9 segment L, complete sequence	3052318
AB972429.1	Arenaviridae sp. 13ZR68 viral cRNA, segment L, complete sequence	1518603
KP050226.1	Souris virus isolate PREDICT-05775,5302,5304 segment L, complete sequence	2010246
KM020190.1	Rat arenavirus 1 isolate YN2013 segment L, complete sequence	3052326
AY847351.1	Lymphocytic choriomeningitis virus Armstrong 53b segment RNA L, complete sequence	3052303
AB693151.1	Lunk virus NKS-1 RNA, segment L, complete sequence	1134579
FJ952385.1	Lujo virus segment L multifunctional matrix-like protein and large RNA-dependent RNA polymerase genes, complete cds	3052314
AY216502.2	Allpahuayo virus strain CLHP-2472 segment L, complete sequence	144752
AY494081.1	Pirital virus segment L, complete sequence	3052324
AF427517.1	Pichinde virus large RNA segment, complete sequence	2905917
EU627613.1	Parana virus strain 12056 segment L, complete sequence	2905947
EU627611.1	Flexal virus strain BeAn 293022 segment L, complete sequence	3052305
AY924390.1	Bear Canyon virus strain AV A0070039 Z protein and RNA-dependent RNA polymerase genes, complete cds	3052298
AY924395.1	Whitewater Arroyo virus strain AV 9310135 segment L, complete sequence	3052331
AY924393.1	Tamiami virus strain W 10777 segment L, complete sequence	3052329
MF317491.1	Apore virus strain LBCE 12071 segment L, complete sequence	2850049
EU260464.1	Chapare virus strain 810419 segment L, complete sequence	3052302
AY358026.1	Sabia virus strain SPH114202 segment L, complete sequence	2907957
AY358022.2	Junin virus strain XJ13 segment L, complete sequence	2169991
AY358021.2	Machupo virus strain Carvallo segment L, complete sequence	3052317
J04340.1	Tacaribe virus L protein and P-11 protein genes, complete cds	3052328
AY216517.2	Amapari virus strain BeAn 70563 segment L, complete sequence	2886894
AY358024.2	Guanarito virus strain INH-95551 segment L, complete sequence	3052307
AY216519.2	Cupixi virus strain BeAn 119303 segment L, complete sequence	3052304
MG976577.1	Xapuri virus strain LBCE 19881 segment L, complete sequence	2267561
EU627612.1	Latino virus strain MARU 10924 segment L, complete sequence	3052311
AY216514.2	Oliveros virus strain 3229 segment L, complete sequence	3052322
Arena S-seqments ID
PP934162.1	Erinaceus europaeus arenavirus isolate EEAV/1277/19IT segment S, complete sequence	3230302
PP934161.1	Erinaceus europaeus arenavirus isolate EEAV/676/22IT segment S, complete sequence	3230302
PP934160.1	Erinaceus europaeus arenavirus isolate EEAV/1175/19IT segment S, complete sequence	3230302
PP934159.1	Erinaceus europaeus arenavirus isolate EEAV/403/22IT segment S, complete sequence	3230302
OP899821.1	Mammarenavirus sp. isolate CWC2 segment S, complete sequence	2022412
OP191656.1	Mecsek Mountains virus strain MEMV/MR1/2015/HUN glycoprotein precursor and nucleoprotein genes, complete cds	3036599
OQ543568.1	Mecsek Mountains virus isolate MEMV/MR9/2015/HUN segment S, complete sequence	3036599
OQ543567.1	Mecsek Mountains virus isolate MEMV/MR8/2015/HUN segment S, complete sequence	3036599
OQ543566.1	Mecsek Mountains virus isolate MEMV/MR7/2015/HUN segment S, complete sequence	3036599
OQ543565.1	Mecsek Mountains virus isolate MEMV/MR3/2015/HUN segment S, complete sequence	3036599
OQ543564.1	Mecsek Mountains virus isolate MEMV/MR2/2015/HUN segment S, complete sequence	3036599
AY772170.1	Mopeia virus AN20410 segment S, complete sequence	300175
FJ952384.1	Lujo virus segment S glycoprotein precursor and nucleocapsid protein genes, complete cds	3052314
KM020191.1	Rat arenavirus 1 isolate YN2013 segment S, complete sequence	3052326
AY847350.1	Lymphocytic choriomeningitis virus Armstrong 53b segment RNA S, complete sequence	3052303
AB693150.1	Lunk virus NKS-1 RNA, segment S, complete sequence	1134579
KP050227.1	Souris virus isolate PREDICT-05775,5302,5304 segment S, complete sequence reverse complement	2010246
KM272988.1	Okahandja virus strain N73 OkhMi.n4 segment S glycoprotein precursor and nucleocapsid protein genes, complete cds	3052321
GU078660.1	Merino Walk virus GP (GP) and NP (NP) genes, complete cds	3052319
AB972428.1	Arenaviridae sp. 13ZR68 viral cRNA, segment S, complete sequence	1518603
DQ328877.1	Ippy virus strain Dak An B 188 d segment S, complete sequence	3052308
OL790925.1	Mariental mammarenavirus isolate MRLV_S/M_namaquensis/UP12291/LP/RSA/2017, complete genome	3052318
KJ909794.1	Wenzhou virus isolate Rn-242 segment S, complete sequence	3052330
KC669698.1	Loie River virus isolate R5074 glycoprotein precursor (GPC) and nucleocapsid protein (NP) genes, complete cds	3052313
MF414202.1	Lijiang virus isolate KS4 nonfunctional glycoprotein gene, complete sequence; and nucleoprotein gene, complete cds	2201415
J04324.1	Lassa virus S genome encoding the nucleoprotein and glycoprotein mRNAs, complete cds reverse complement	3052310
AY342390.1	Mobala virus strain ACAR 3080 MRC5 P2 glycoprotein precursor and nucleocapsid protein genes, complete cds	3052325
KJ855308.1	Gairo virus isolate TZ-27421_S segment S, complete sequence	3052306
KY432893.1	Alxa virus isolate RtDs-AreV-IM2014 nucleocapsid protein (NP) gene, partial cds; and glycoprotein precursor (GPC) gene, complete cds reverse complement	2847047
AB586644.1	Mammarenavirus lunaense genomic RNA, segment S, complete sequence, strain: LSK-1	3052315
AY924391.1	Bear Canyon virus strain AV A0070039 glycoprotein precursor and nucleocapsid protein genes, complete cds	3052298
AF512831.1	Flexal virus strain BeAn 293022 glycoprotein precursor and nucleocapsid protein genes, complete cds	3052305
AF228063.1	Whitewater Arroyo virus S segment, complete sequence	3052331
AF485263.1	Tamiami virus strain CDC W-10777 segment S, complete sequence	3052329
AY012687.1	Allpahuayo virus strain CLHP-2472 nucleocapsid protein (N) and glycoprotein precursor (GPC) genes, complete cds	144752
AF485256.1	Amapari virus strain BeAn 70563 segment S, complete sequence	2886894
MF317490.1	Apore virus strain LBCE 12071 segment S, complete sequence	2850049
EU260463.1	Chapare virus strain 810419 segment S, complete sequence	3052302
AF512832.1	Cupixi virus strain BeAn 119303 glycoprotein precursor and nucleocapsid protein genes, complete cds	3052304
AY129247.1	Guanarito virus strain INH-95551 segment S, complete sequence	3052307
AY358023.2	Junin virus strain XJ13 segment S, complete sequence	2169991
AF512830.1	Latino virus strain MARU 10924 glycoprotein precursor and nucleocapsid protein genes, complete cds	3052311
AY129248.1	Machupo virus strain Carvallo segment S, complete sequence	3052317
U34248.1	Oliveros virus glycoprotein precursor and nucleocapsid protein genes, complete cds	3052322
AF485261.1	Parana virus strain 12056 segment S, complete sequence	2905947
K02734.1	Pichinde virus GPC precursor protein and N protein genes, complete cds	2905917
AF485262.1	Pirital virus strain VAV-488 segment S, complete sequence	3052324
U41071.1	Sabia virus glycoprotein precursor and nucleocapsid protein genes, complete cds	2907957
M20304.1	Tacaribe virus glycoprotein and nucleoprotein mRNAs, complete cds	3052328
MG976578.1	Xapuri virus strain LBCE 19881 segment S, complete sequence	2267561

## Sheet:  S5 EriCoVs assembly
Sample ID	contigs	nucleotide assembled, in total	% of Reference	Reference	Reference length	Variant of assembly	Length of contigs	Average coverage	Median coverage	Name for NCBI	Completeness	Software, assembler
22_11(KRA), -a and -o, merged	7	1648	5.46	NC_039207	30148	de novo	200-315	4-10	N/A	N/A	partial	CLC Genomics Workbench

## Sheet: S6 Kraken2ViralReadsCount
		Kraken2 Viral Reads Count, raw
		Sample ID	Arenaviridae	Coronaviridae	Mymonaviridae	Rhabdoviridae	Betaflexiviridae	Botourmiaviridae	Bromoviridae	Dicistroviridae	Flaviviridae	Iflaviridae	Mimiviridae	Mitoviridae		Sample ID	Partitiviridae	Parvoviridae	Picornaviridae	Potyviridae	Solemoviridae	Steitzviridae	Virgaviridae	Autographiviridae	Herelleviridae	Straboviridae	Baculoviridae	Polydnaviriformidae
		22_1 (MOS)	0	0	0	0	0	0	0	0	0	0	0	0		22_1 (MOS)	0	18.8	0	0	0	0	0	0	0	0	42	0
		22_2 (SAR)	0	0	0	0	0	0	0	0	0	0	0	0		22_2 (SAR)	0	0	0	0	0	0	0	0	0	0	905.44	0
		22_3 (MOS)	0	0	0	0	0	0	0	0	0	0	0	0		22_3 (MOS)	0	0	0	0	0	0	0	0	0	0	0	0
		22_4(MOS)	0	0	0	0	0	0	0	0	0	0	0	0		22_4(MOS)	0	0	0	0	0	0	0	0	0	0	0	0
		22_5 (MOS)	0	0	0	0	0	0	0	0	0	0	0	0		22_5 (MOS)	0	53.74	0	0	0	0	0	96.29	0	0	158.99	0
		22_6 (BEL)	6.64	0	0	0	0	0	0	0	0	0	0	0		22_6 (BEL)	0	0	0	0	0	0	0	0	0	0	0	0
		22_7 (MOS)	58.96	0	0	0	0	0	0	0	0	0	0	0		22_7 (MOS)	0	0	0	0	0	0	0	0	0	0	0	0
		22_11-о (KRA)	0	8.62	0	0	0	15.12	0	0	0	34.96	0	43.35		22_11-о (KRA)	0	0	59.42	0	0	0	13.7	0	17.72	0	59.65	0
		22_11-a (KRA)	0	0	0	0	0	0	0	0	0	23.08	0	0		22_11-a (KRA)	0	0	0	0	0	0	0	0	0	0	6.75	2.42
		22_12-o (KRA)	0	6.35	0	0	0	0	0	0	0	0	0	0		22_12-o (KRA)	0	0	0	0	0	0	1.59	0	0	0	0	0
		22_12-a (KRA)	0	0	0	0	0	0	0	0	0	0	0	0		22_12-a (KRA)	0	7.98	0	0	0	0	0	0	0	0	0	0
		22_13-o (KRA)	0	4.74	0	0	0	0	0	0	0	0	0	3.84		22_13-o (KRA)	0	0	0	0	0	0	40.82	0	0	0	0	0
		22_13-a (KRA)	0	77.68	0	0	10.49	0	0	0	0	2.77	0	40.74		22_13-a (KRA)	7.87	0	0	0	0	4.59	87.81	4.59	0	0	2.84	0
		22_14-o (KRA)	0	0	0	0	0	0	0	0	0	0	0	0		22_14-o (KRA)	0	0	0	0	0	0	4.87	0	0	0	0	0
		22_14-a (KRA)	0	3.98	0	0	0	0	0	0	0	0.65	0	0		22_14-a (KRA)	0	0	0	0	0	0	6	0	0	0	0	0
		22_15-o (MOS)	128.3	3578.26	0	0	0	1.33	0	0.88	0	0	0	0		22_15-o (MOS)	0	0	0.81	2.21	0	0	0	0	0	30.15	11.32	0
		22_15-a (MOS)	159.54	3787.97	0	0	0	1.27	0	1.72	0	0	0.78	0		22_15-a (MOS)	0	0	0.83	2	0	0	1.22	0	0	27.83	27.93	0
		22_16-o (KLU)	0	0	0	0	0	0.88	0	0	0	1.38	0	0		22_16-o (KLU)	0	0	23.99	0	0	0	0	0	0	0	11.55	0
		22_16-a (KLU)	0	0	0	0	0	0	0	8.01	0	2.26	2.26	0		22_16-a (KLU)	0	0	0	0	0	0	9.55	0	0	0	9.04	0
		23_1-o (MOW)	66.78	0	0	0	0	0	0	0	0	0	0	0		23_1-o (MOW)	0	3.78	0	0	0	1.97	0	0	0	0	1.73	0
		23_1-a (MOW)	317.22	2	0	0	0	0	0	0	0	0	0	0		23_1-a (MOW)	0	3.63	0	0	0	0	0	0	0	0	2.57	0
		23_1-o (NVS)	0	0	9.87	0	0	0	0	0	0	0	0	0		23_1-o (NVS)	0	12.41	0	0	0	0	0	0	0	0	64.6	0
		23_2-o (NVS)	0	0	0	0	0	8.37	20.99	0	0	0	0	0		23_2-o (NVS)	0	3.77	1.78	0	0	2.74	1.44	0	0	0	49.52	0
		23_2-a (NVS)	0	0	0	0	0	0	0	0	3.72	0	0	0		23_2-a (NVS)	0	2.13	0	0	0	0	0	0	0	0	14.29	0
		23_3-o (NVS)	0	0	0	0	0	3.79	83.65	0	0	5.24	0	0		23_3-o (NVS)	0	4.43	0	0	0	0	0	0	0	0	45.07	0
		23_3-a (NVS)	0	2.43	0	0	0	0	1106.47	0	0	0	0	0		23_3-a (NVS)	0	2.69	0	0	1.85	0	40.22	0	0	0	843.11	4.67
		23_4-o (NVS)	0	0	0	0	0	9.08	26.67	0	0	0	0	0		23_4-o (NVS)	0	3.73	0	0	0	2.03	0	0	0	0	58.68	0
		23_4-a (NVS)	0	0	0	0	0	0	255.29	0	3.4	0	0	0		23_4-a (NVS)	0	2.75	0	0	0	0	0	0	7.45	0	120.04	0
		23_5-o (NVS)	0	0	0	0	0	0	9.71	0	0	0	0	0		23_5-o (NVS)	0	3.71	0	0	0	0	5.92	0	0	0	11.29	0
		23_5-a (NVS)	0	0	0	0	0	0	21.45	0	0	2.68	0	0		23_5-a (NVS)	0	2.3	0	0	0	4.21	5.21	0	0	0	148.17	0
		23_6-o (NVS)	0	0	0	0	0	0	0	0	0	0	0	0		23_6-o (NVS)	0	4.4	0	0	0	0	0	0	1.93	0	11.9	0
		23_6-a (NVS)	0	0	0	0	0	0	0	0	0	2286.43	0	0		23_6-a (NVS)	0	6.09	0	21.03	0	0	0	0	0	0	11635.3	0
		23_7-o (NVS)	0	0	0	0	0	15.76	640.56	0	0	411.31	0	0		23_7-o (NVS)	0	4.81	0	0	2.83	0	3.02	0	0	0	231.89	0
		23_7-a (NVS)	0	0	0	25.52	0	0	0	0	0	8.05	0	0		23_7-a (NVS)	0	4.27	0	0	0	0	0	0	0	0	4151.53	0
		Kraken2 Viral Reads Count, clean
		Sample ID	Arenaviridae	Coronaviridae	Mymonaviridae	Rhabdoviridae	Betaflexiviridae	Botourmiaviridae	Bromoviridae	Dicistroviridae	Flaviviridae	Iflaviridae	Mimiviridae	Mitoviridae		Sample ID	Partitiviridae	Parvoviridae	Picornaviridae	Potyviridae	Solemoviridae	Steitzviridae	Virgaviridae	Autographiviridae	Herelleviridae	Straboviridae	Baculoviridae	Polydnaviriformidae
		22_1 (MOS)	0	0	0	0	0	0	0	0	0	0	0	0		22_1 (MOS)	0	18.8	0	0	0	0	0	0	0	0	42	0
		22_2 (SAR)	0	0	0	0	0	0	0	0	0	0	0	0		22_2 (SAR)	0	0	0	0	0	0	0	0	0	0	907.64	0
		22_3 (MOS)	0	0	0	0	0	0	0	0	0	0	0	0		22_3 (MOS)	0	0	0	0	0	0	0	0	0	0	0	0
		22_4(MOS)	0	0	0	0	0	0	0	0	0	0	0	0		22_4(MOS)	0	0	0	0	0	0	0	0	0	0	0	0
		22_5 (MOS)	0	0	0	0	0	0	0	0	0	0	0	0		22_5 (MOS)	0	60.38	0	0	0	0	0	108.17	0	0	178.61	0
		22_6 (BEL)	6.64	0	0	0	0	0	0	0	0	0	0	0		22_6 (BEL)	0	0	0	0	0	0	0	0	0	0	0	0
		22_7 (MOS)	58.96	0	0	0	0	0	0	0	0	0	0	0		22_7 (MOS)	0	0	0	0	0	0	0	0	0	0	0	0
		22_11-о (KRA)	0	8.27	0	0	0	15.12	0	0	0	34.97	0	43.35		22_11-о (KRA)	0	0	59.42	0	0	0	13.7	0	17.72	0	59.65	0
		22_11-a (KRA)	0	0	0	0	0	0	0	0	0	23.08	0	0		22_11-a (KRA)	0	0	0	0	0	0	0	0	0	0	6.75	2.42
		22_12-o (KRA)	0	0.51	0	0	0	0	0	0	0	0	0	0		22_12-o (KRA)	0	0	0	0	0	0	1.59	0	0	0	0	0
		22_12-a (KRA)	0	0	0	0	0	0	0	0	0	0	0	0		22_12-a (KRA)	0	7.98	0	0	0	0	0	0	0	0	0	0
		22_13-o (KRA)	0	2.25	0	0	0	0	0	0	0	0	0	3.84		22_13-o (KRA)	0	0	0	0	0	0	40.82	0	0	0	0	0
		22_13-a (KRA)	0	3.28	0	0	10.5	0	0	0	0	2.77	0	40.74		22_13-a (KRA)	7.87	0	0	0	0	4.59	87.83	4.59	0	0	2.84	0
		22_14-o (KRA)	0	0	0	0	0	0	0	0	0	0	0	0		22_14-o (KRA)	0	0	0	0	0	0	4.87	0	0	0	0	0
		22_14-a (KRA)	0	0	0	0	0	0	0	0	0	0.65	0	0		22_14-a (KRA)	0	0	0	0	0	0	6	0	0	0	0	0
		22_15-o (MOS)	128.3	3575.14	0	0	0	1.33	0	0.88	0	0	0	0		22_15-o (MOS)	0	0	0.81	2.21	0	0	0	0	0	30.15	11.33	0
		22_15-a (MOS)	159.55	3786.57	0	0	0	1.27	0	1.72	0	0	0.78	0		22_15-a (MOS)	0	0	0.83	2	0	0	1.22	0	0	27.83	27.93	0
		22_16-o (KLU)	0	0	0	0	0	0.88	0	0	0	1.38	0	0		22_16-o (KLU)	0	0	23.99	0	0	0	0	0	0	0	11.55	0
		22_16-a (KLU)	0	0	0	0	0	0	0	8.01	0	2.26	2.26	0		22_16-a (KLU)	0	0	0	0	0	0	9.55	0	0	0	9.04	0
		23_1-o (MOW)	66.78	0	0	0	0	0	0	0	0	0	0	0		23_1-o (MOW)	0	3.78	0	0	0	1.97	0	0	0	0	1.73	0
		23_1-a (MOW)	317.23	0	0	0	0	0	0	0	0	0	0	0		23_1-a (MOW)	0	3.63	0	0	0	0	0	0	0	0	2.57	0
		23_1-o (NVS)	0	0	9.87	0	0	0	0	0	0	0	0	0		23_1-o (NVS)	0	12.41	0	0	0	0	0	0	0	0	64.6	0
		23_2-o (NVS)	0	0	0	0	0	8.37	20.99	0	0	0	0	0		23_2-o (NVS)	0	3.77	1.78	0	0	2.74	1.44	0	0	0	49.52	0
		23_2-a (NVS)	0	0	0	0	0	0	0	0	3.72	0	0	0		23_2-a (NVS)	0	2.13	0	0	0	0	0	0	0	0	14.29	0
		23_3-o (NVS)	0	0	0	0	0	3.79	83.65	0	0	5.24	0	0		23_3-o (NVS)	0	4.43	0	0	0	0	0	0	0	0	45.08	0
		23_3-a (NVS)	0	0	0	0	0	0	1106.94	0	0	0	0	0		23_3-a (NVS)	0	2.69	0	0	1.86	0	40.24	0	0	0	843.46	4.67
		23_4-o (NVS)	0	0	0	0	0	9.08	26.67	0	0	0	0	0		23_4-o (NVS)	0	3.73	0	0	0	2.03	0	0	0	0	58.68	0
		23_4-a (NVS)	0	0	0	0	0	0	255.3	0	3.4	0	0	0		23_4-a (NVS)	0	2.75	0	0	0	0	0	0	7.45	0	120.04	0
		23_5-o (NVS)	0	0	0	0	0	0	9.71	0	0	0	0	0		23_5-o (NVS)	0	3.71	0	0	0	0	5.92	0	0	0	11.29	0
		23_5-a (NVS)	0	0	0	0	0	0	21.45	0	0	2.68	0	0		23_5-a (NVS)	0	2.3	0	0	0	4.21	5.21	0	0	0	148.18	0
		23_6-o (NVS)	0	0	0	0	0	0	0	0	0	0	0	0		23_6-o (NVS)	0	4.4	0	0	0	0	0	0	1.93	0	11.9	0
		23_6-a (NVS)	0	0	0	0	0	0	0	0	0	2286.46	0	0		23_6-a (NVS)	0	6.09	0	21.03	0	0	0	0	0	0	11635.4	0
		23_7-o (NVS)	0	0	0	0	0	15.76	640.59	0	0	411.33	0	0		23_7-o (NVS)	0	4.81	0	0	2.83	0	3.02	0	0	0	231.9	0
		23_7-a (NVS)	0	0	0	25.52	0	0	0	0	0	8.05	0	0		23_7-a (NVS)	0	4.27	0	0	0	0	0	0	0	0	4151.62	0

## Sheet: S7 GenomeDetective Data Corona
Sample ID	Coverage Length	Number of contigs	Depth Of Coverage	Number Of Reads	Reads Per Million rpm (after QC)
European part of Russia, active animals, in wild
23_1(MOW)-o	no data	no data	no data	no data	no data
23_1(MOW)-a	no data	no data	no data	no data	no data
22_15(MOS)-o	30131	1	1057.9	377002	4749.04
22_15(MOS)-a	30131	1	1057.9	377002	4749.04
22_16(KLU)-o	992	10	1.2	14	0.72
22_16(KLU)-a	85	1	2	2	0.04
22_11(KRA)-o	114	1	1.5	2	0.10
22_11(KRA)-a	7460	57	2.0	180	10.63
22_12(KRA)-o	no data	no data	no data	no data	no data
22_12(KRA)-a	5763	53	1.2	85	0.90
22_13(KRA)-o	1747	14	1.8	43	0.56
22_13(KRA)-a	1747	14	1.8	43	0.56
22_14(KRA)-o	no data	no data	no data	no data	no data
22_14(KRA)-a	no data	no data	no data	no data	no data
Siberia, active animals, in wild
23_1(NVS)-o	no data	no data	no data	no data	no data
23_2(NVS)-o	no data	no data	no data	no data	no data
23_2(NVS)-a	no data	no data	no data	no data	no data
23_3(NVS)-o	no data	no data	no data	no data	no data
23_3(NVS)-a	no data	no data	no data	no data	no data
23_4(NVS)-o	no data	no data	no data	no data	no data
23_4(NVS)-a	no data	no data	no data	no data	no data
23_5(NVS)-o	no data	no data	no data	no data	no data
23_5(NVS)-a	no data	no data	no data	no data	no data
23_6(NVS)-o	no data	no data	no data	no data	no data
23_6(NVS)-a	no data	no data	no data	no data	no data
23_7(NVS)-o	no data	no data	no data	no data	no data
23_7(NVS)-a	no data	no data	no data	no data	no data
Hibernating animals, in captivity
22_1(MOS)	no data	no data	no data	no data	no data
22_3(MOS)	no data	no data	no data	no data	no data
22_4(MOS)	no data	no data	no data	no data	no data
22_5(MOS)	no data	no data	no data	no data	no data
22_7(MOS)	no data	no data	no data	no data	no data
22_2(SAR)	no data	no data	no data	no data	no data
22_6(BEL)	no data	no data	no data	no data	no data

## Sheet: S8 GenomeDetective Data Arena
L segment							S segment
Sample ID	Coverage Length	Number of contigs	Depth Of Coverage	Number Of Reads	Reads Per Million rpm (after QC)		Sample ID	Coverage Length	Number of contigs	Depth Of Coverage	Number Of Reads	Reads Per Million rpm (after QC)
European part of Russia, active animals, in wild							European part of Russia, active animals, in wild
23_1(MOW)-o	7096	1	1446.4	78916	2877.99		23_1(MOW)-o	3307	1	4207.6	109896	4007.80
23_1(MOW)-a	7065	1	276.7	15165	636.62		23_1(MOW)-a	3244	1	669.0	17112	718.35
22_15(MOS)-o	7240	1	2083.7	178955	2254.27		22_15(MOS)-o	3004	2	4614.0	166486	2097.20
22_15(MOS)-a	7240	1	2083.7	178955	2254.27		22_15(MOS)-a	3004	2	4614.0	166486	2097.20
22_16(KLU)-o	no data	no data	no data	no data	no data		22_16(KLU)-o	no data	no data	no data	no data	no data
22_16(KLU)-a	85	1	1	1	0.05		22_16(KLU)-a	85	1	1	1	0.05
22_11(KRA)-o	no data	no data	no data	no data	no data		22_11(KRA)-o	no data	no data	no data	no data	no data
22_11(KRA)-a	no data	no data	no data	no data	no data		22_11(KRA)-a	no data	no data	no data	no data	no data
22_12(KRA)-o	no data	no data	no data	no data	no data		22_12(KRA)-o	165	1	1.7	3	0.21
22_12(KRA)-a	275	8	1	3	0.03		22_12(KRA)-a	279	1	2.4	8	0.09
22_13(KRA)-o	446	2	2.7	18	0.24		22_13(KRA)-o	834	2	4.1	48	0.63
22_13(KRA)-a	446	2	2.7	18	0.24		22_13(KRA)-a	834	2	4.1	48	0.63
22_14(KRA)-o	no data	no data	no data	no data	no data		22_14(KRA)-o	no data	no data	no data	no data	no data
22_14(KRA)-a	340	4	1.2	5	0.07		22_14(KRA)-a	233	1	2.9	8	0.11
Siberia, active animals, in wild							Siberia, active animals, in wild
23_1(NVS)-o	135	1	1	1	0.15		23_1(NVS)-o	no data	no data	no data	no data	no data
23_2(NVS)-o	291	2	1.7	3	0.07		23_2(NVS)-o	135	1	1	1	0.02
23_2(NVS)-a	523	3	1	4	0.14		23_2(NVS)-a	492	1	1.7	7	0.24
23_3(NVS)-o	662	4	1.6	9	0.29		23_3(NVS)-o	no data	no data	no data	no data	no data
23_3(NVS)-a	no data	no data	no data	no data	no data		23_3(NVS)-a	169	1	2	1.1	0.09
23_4(NVS)-o	298	2	1.3	3	0.12		23_4(NVS)-o	257	2	1	2	0.08
23_4(NVS)-a	363	2	1.3	4	0.16		23_4(NVS)-a	330	2	2	5	0.21
23_5(NVS)-o	135	1	1	1	0.04		23_5(NVS)-o	138	1	1.8	2	0.08
23_5(NVS)-a	no data	no data	no data	no data	no data		23_5(NVS)-a	407	2	2.3	7	0.278
23_6(NVS)-o	907	5	1.1	8	0.24		23_6(NVS)-o	370	2	1.1	3	0.09
23_6(NVS)-a	no data	no data	no data	no data	no data		23_6(NVS)-a	215	1	2	3	0.12
23_7(NVS)-o	no data	no data	no data	no data	no data		23_7(NVS)-o	no data	no data	no data	no data	no data
23_7(NVS)-a	no data	no data	no data	no data	no data		23_7(NVS)-a	268	1	1.4	3	0.14
Hibernating animals, in captivity							Hibernating animals, in captivity
22_1(MOS)	609	4	1.3	6	1.23		22_1(MOS)	192	1	1.2	2	0.41
22_3(MOS)	no data	no data	no data	no data	no data		22_3(MOS)	no data	no data	no data	no data	no data
22_4(MOS)	no data	no data	no data	no data	no data		22_4(MOS)	no data	no data	no data	no data	no data
22_5(MOS)	no data	no data	no data	no data	no data		22_5(MOS)	no data	no data	no data	no data	no data
22_7(MOS)	7065	1	202.4	17028	825.80		22_7(MOS)	3293	1	364.1	14519	704.12
22_2(SAR)	1315	6	1.5	16	32.71		22_2(SAR)	457	3	1.7	7	14.31
22_6(BEL)_L1	6918	2	103.2	8627	551.11		22_6(BEL)	3284	1	568.9	22927	1464.63
22_6(BEL)_L2	6364	4	76.4	6030	385.21

## Sheet: S9 EriCoVs ORF annotation
NSP	First–last amino acid residues of the MOW15-1 and MOW15-2	Protein size	Putative functional domain(s)
1	Met1-Gly200	200
2	Asp201-Gly859	659
3	Ala860-Gly2843	1984	ADRP, PL2pro
4	Ser2844-Gln3348	505
5	Ser3349-Gln3654	306	3CLpro
6	Ser3655-Gln3946	292
7	Ser3947-Gln4029	83
8	Ser4030-Gln4228	199	Primase
9	Asn4229-Gln4338	110
10	Ala4339-His4478	140
11	Ser4479-Arg4492	14	Short peptide at the end of ORF1a
12	Val4493-Gln5417	925	RdRp
13	Ala5418-Gln6015	598	Hel, NTPase
14	Ser6016-Gln6539	524	ExoN, NMT
15	Gly6540-Gln6882	343	NendoU
16	Ala6883-Cys7194	312	OMT

## Sheet: S10 EriCoVs Nsp annotation
Isolate	EriCoV/RU/MOW15-1/2022				EriCoV/RU/MOW15-2/2022
Gene/CDS	nt position		No. of nt	No. of aa	nt position		No. of nt	No. of aa
	Start	End			Start	End
ORF1ab	329	21897	21569	7195	329	21897	21569	7195
ORF1a	329	13779	13451	4483	329	13779	13451	4483
Spike	21812	25786	3975	1325	21812	25786	3975	1325
ORF3a	25803	26117	315	104	25803	26117	315	104
ORF3b	25897	26319	423	140	25897	26319	423	140
ORF4a	26074	26316	243	80	26074	26316	243	80
ORF4b	26306	26974	669	222	26306	26974	669	222
ORF5	26984	27664	681	226	26984	27664	681	226
E	27738	27986	249	82	27738	27986	249	82
M	28001	28657	657	218	28001	28639	639	212
N	28711	29991	1281	426	28711	29991	1281	426
ORF8b	28757	29323	567	188	28757	29323	567	188

[truncated: 2 more sheets: S11 EriCoVs List of SNPs, S12 EriAreVs Assembly]
